# Supplementary material for: 2-(4-Bromo­benzene­sulfonamido)-2-phenyl­acetic acid monohydrate
Source: Acta Crystallogr Sect E Struct Rep Online. 2009 Jul 22;65(Pt 8):o1953–4. doi: 10.1107/S160053680902830X (PMC2977332; doi:10.1107/S160053680902830X)
Supplement: Supplementary file 1 [file e-65-o1953-sup1.cif]

##############################################################################
###                                                                        ###
###        Electronic paper (Acta Crystallographica Section E)             ###
###                                                                        ###
##############################################################################
#                                                                            #
# This CIF contains the data in a paper accepted for publication in Acta     #
# Crystallographica Section E. It conforms to the requirements of Notes      #
# for Authors for Section E, and has been peer reviewed under the auspices   #
# of the IUCr Commission on Journals.                                        #
#                                                                            #
# Full details of the Crystallographic Information File format               #
# are given in the paper "The Crystallographic Information File (CIF):       #
# a New Standard Archive File for Crystallography" by S. R. Hall, F. H.      #
# Allen and I. D. Brown [Acta Cryst. (1991), A47, 655-685].                  #
#                                                                            #
# The current version of the core CIF dictionary is obtainable from          #
# ftp://ftp.iucr.org/pub/cif_core.dic. The current version number is 2.4.    #
#                                                                            #
# Software is freely available for graphical display of the structure(s) in  #
# this CIF.  For information consult the CIF home page http://www.iucr.org/  #
# cif/home.html                                                              #
#                                                                            #
# This file may be used for bona fide research purposes within the           #
# scientific community so long as proper attribution is given to the journal # 
# article from which it was obtained.                                        #
#                                                                            #
##############################################################################
                                             
data_global
_audit_creation_method     'PLATON <TABLE ACC> option'
_journal_date_recd_electronic     2009-07-17
_journal_date_accepted     2009-07-17
_journal_name_full     'Acta Crystallographica, Section E'
_journal_year     2009
_journal_volume     65
_journal_issue      8
_journal_page_first     o1953
_journal_page_last     o1954
_journal_paper_category     QO
_journal_coeditor_code     BT5013
_publ_contact_author_name
;
Mehmet Akkurt
;
_publ_contact_author_address
;
Department of Physics
Faculty of Arts and Sciences
Erciyes University
38039 Kayseri
Turkey
;
_publ_contact_author_email     akkurt@erciyes.edu.tr
_publ_contact_author_fax     '+90-352-4374933'
_publ_contact_author_phone     '+90-352-4374901 extra 33106'
_publ_section_title
;
2-(4-Bromobenzenesulfonamido)-2-phenylacetic acid monohydrate
;
loop_
    _publ_author_name
    _publ_author_address
    'Muhammad Nadeem Arshad'
;
Department of Chemistry,
Government College University,
Lahore,
Pakistan
;
    'Islam Ullah Khan'
;
Department of Chemistry,
Government College University,
Lahore,
Pakistan
;
    'Mehmet Akkurt'
; Department of Physics
  Faculty of Arts and Sciences
  Erciyes University
  38039 Kayseri
  Turkey
;
    'Muhammad Shafiq'
;
Department of Chemistry,
Government College University,
Lahore,
Pakistan
;
data_I
_chemical_name_systematic
;
2-(4-Bromobenzenesulfonamido)-2-phenylacetic acid monohydrate
;
_chemical_name_common     ?
_chemical_formula_moiety     'C14 H12 Br N O4 S, H2 O'
_chemical_formula_sum     'C14 H14 Br N O5 S'
_chemical_formula_structural     ?
_chemical_formula_iupac     'C14 H12 Br N O4 S, H2 O'
_chemical_formula_weight     388.23
_chemical_melting_point     ?
_symmetry_cell_setting     orthorhombic
_symmetry_space_group_name_H-M     'P 21 21 21'
_symmetry_space_group_name_Hall     'P 2ac 2ab'
loop_
    _symmetry_equiv_pos_site_id
    _symmetry_equiv_pos_as_xyz
    1 x,y,z
    2 1/2-x,-y,1/2+z
    3 1/2+x,1/2-y,-z
    4 -x,1/2+y,1/2-z
_cell_length_a     5.5654(13)
_cell_length_b     16.230(4)
_cell_length_c     17.597(4)
_cell_angle_alpha     90
_cell_angle_beta     90
_cell_angle_gamma     90
_cell_volume     1589.5(6)
_cell_formula_units_Z     4
_cell_measurement_reflns_used     868
_cell_measurement_theta_min     2.31
_cell_measurement_theta_max     16.36
_cell_measurement_temperature     296(2)
_cell_special_details
;
;
_exptl_crystal_description     'rod like'
_exptl_crystal_colour     'white'
_exptl_crystal_size_max     0.32
_exptl_crystal_size_mid     0.11
_exptl_crystal_size_min     0.09
_exptl_crystal_size_rad     ?
_exptl_crystal_density_diffrn     1.622
_exptl_crystal_density_meas     ?
_exptl_crystal_density_method     'Not Measured'
_exptl_crystal_F_000     784
_exptl_absorpt_coefficient_mu     2.739
_exptl_absorpt_correction_type     'multi-scan'
_exptl_absorpt_process_details     '(SADABS; Bruker 2007)'
_exptl_absorpt_correction_T_min     0.4744
_exptl_absorpt_correction_T_max     0.7906
_exptl_special_details
;
;
_diffrn_ambient_temperature     296(2)
_diffrn_radiation_type     'MoK\a'
_diffrn_radiation_wavelength     0.71073
_diffrn_radiation_source     'sealed tube'
_diffrn_radiation_monochromator     'graphite'
_diffrn_measurement_device_type     'Bruker Kappa APEXII CCD area-detector'
_diffrn_measurement_method     '\f and \w'
_diffrn_detector_area_resol_mean     ?
_diffrn_reflns_number     9588
_diffrn_reflns_av_R_equivalents     0.0833
_diffrn_reflns_av_sigmaI/netI     0.2002
_diffrn_reflns_theta_min     1.71
_diffrn_reflns_theta_max     27.23
_diffrn_reflns_theta_full     27.23
_diffrn_measured_fraction_theta_max     0.968
_diffrn_measured_fraction_theta_full     0.967
_diffrn_reflns_limit_h_min     -7
_diffrn_reflns_limit_h_max     6
_diffrn_reflns_limit_k_min     -20
_diffrn_reflns_limit_k_max     17
_diffrn_reflns_limit_l_min     -21
_diffrn_reflns_limit_l_max     14
_diffrn_reflns_reduction_process
;
;
_diffrn_standards_number     ?
_diffrn_standards_interval_time     ?
_diffrn_standards_decay_%     ?
_refine_special_details
;
Refinement on <i>F</i>^2^ for ALL reflections except those flagged by the user
for potential systematic errors. Weighted <i>R</i>-factors <i>wR</i> and all
goodnesses of fit <i>S</i> are based on <i>F</i>^2^, conventional
<i>R</i>-factors <i>R</i> are based on <i>F</i>, with <i>F</i> set to zero for
negative <i>F</i>^2^. The observed criterion of <i>F</i>^2^ > \s(<i>F</i>^2^)
is used only for calculating -<i>R</i>-factor-obs <i>etc</i>. and is not
relevant to the choice of reflections for refinement. <i>R</i>-factors based
on <i>F</i>^2^ are statistically about twice as large as those based on
<i>F</i>, and <i>R</i>-factors based on ALL data will be even larger.
;
_reflns_number_total     3315
_reflns_number_gt     1227
_reflns_threshold_expression     I>2\s(I)
_refine_ls_structure_factor_coef     Fsqd
_refine_ls_matrix_type     full
_refine_ls_R_factor_all     0.2150
_refine_ls_R_factor_gt     0.0566
_refine_ls_wR_factor_gt     0.1102
_refine_ls_wR_factor_ref     0.1798
_refine_ls_goodness_of_fit_ref     0.930
_refine_ls_restrained_S_all     0.930
_refine_ls_number_reflns     3315
_refine_ls_number_parameters     206
_refine_ls_number_restraints     3
_refine_ls_number_constraints     ?
_refine_ls_hydrogen_treatment     mixed
_refine_ls_weighting_scheme     'calc'
_refine_ls_weighting_details
                 'calc w=1/[\s^2^(Fo^2^)+(0.0737P)^2^] where P=(Fo^2^+2Fc^2^)/3'
_atom_sites_solution_hydrogens     geom
_atom_sites_solution_primary     direct
_atom_sites_solution_secondary     difmap
_refine_ls_shift/su_max     0.000
_refine_ls_shift/su_mean     0.000
_refine_diff_density_max     0.281
_refine_diff_density_min     -0.400
_refine_ls_extinction_method     none
_refine_ls_abs_structure_details     'Flack (1983), 1246 Freidel pairs'
_refine_ls_abs_structure_Flack     0.02(3)
loop_
    _atom_type_symbol
    _atom_type_description
    _atom_type_scat_dispersion_real
    _atom_type_scat_dispersion_imag
    _atom_type_scat_source
    S S 0.1246 0.1234 'International Tables Vol C Tables 4.2.6.8 and 6.1.1.4'
    O O 0.0106 0.0060 'International Tables Vol C Tables 4.2.6.8 and 6.1.1.4'
    N N 0.0061 0.0033 'International Tables Vol C Tables 4.2.6.8 and 6.1.1.4'
    Br Br -0.2901 2.4595 'International Tables Vol C Tables 4.2.6.8 and 6.1.1.4'
    H H 0.0000 0.0000 'International Tables Vol C Tables 4.2.6.8 and 6.1.1.4'
    C C 0.0033 0.0016 'International Tables Vol C Tables 4.2.6.8 and 6.1.1.4'
_computing_data_collection     'APEX2 (Bruker, 2007)'
_computing_cell_refinement     'SAINT (Bruker, 2007)'
_computing_data_reduction     'SAINT (Bruker, 2007)'
_computing_structure_solution     'SIR97 (Altomare <i>et al.</i>,  1999)'
_computing_structure_refinement     'SHELXL-97 (Sheldrick, 2008)'
_computing_molecular_graphics     'ORTEP-3 for Windows (Farrugia, 1997)'
_computing_publication_material
                                'WinGX (Farrugia, 1999) and PLATON (Spek, 2009)'
loop_
    _atom_site_type_symbol
    _atom_site_label
    _atom_site_fract_x
    _atom_site_fract_y
    _atom_site_fract_z
    _atom_site_U_iso_or_equiv
    _atom_site_thermal_displace_type
    _atom_site_calc_flag
    _atom_site_refinement_flags
    _atom_site_occupancy
    Br Br1 0.1150(4) 0.40711(9) 0.42252(7) 0.1257(7) Uani . . 1.000
    S S1 -0.1584(4) 0.25772(13) 0.74635(12) 0.0429(7) Uani . . 1.000
    O O1 -0.4134(9) 0.2431(3) 0.7477(3) 0.054(2) Uani . . 1.000
    O O2 0.0026(9) 0.1905(3) 0.7619(3) 0.051(2) Uani . . 1.000
    O O3 0.0588(12) 0.4809(4) 0.7664(4) 0.068(3) Uani . . 1.000
    O O4 0.4414(11) 0.4403(3) 0.7850(3) 0.050(2) Uani . . 1.000
    N N1 -0.1125(12) 0.3278(4) 0.8100(3) 0.042(3) Uani . . 1.000
    C C1 -0.0790(16) 0.2999(5) 0.6581(4) 0.041(3) Uani . . 1.000
    C C2 -0.228(2) 0.3582(6) 0.6266(6) 0.073(5) Uani . . 1.000
    C C3 -0.168(3) 0.3924(6) 0.5550(6) 0.096(6) Uani . . 1.000
    C C4 0.041(3) 0.3666(6) 0.5191(5) 0.068(5) Uani . . 1.000
    C C5 0.183(2) 0.3106(7) 0.5510(5) 0.076(5) Uani . . 1.000
    C C6 0.1220(18) 0.2760(6) 0.6224(5) 0.065(4) Uani . . 1.000
    C C7 0.1364(15) 0.3510(5) 0.8293(4) 0.041(3) Uani . . 1.000
    C C8 0.2012(18) 0.4313(6) 0.7896(5) 0.047(4) Uani . . 1.000
    C C9 0.1756(17) 0.3609(5) 0.9138(4) 0.041(3) Uani . . 1.000
    C C10 0.3725(17) 0.3299(5) 0.9486(5) 0.057(4) Uani . . 1.000
    C C11 0.412(2) 0.3415(7) 1.0241(6) 0.074(5) Uani . . 1.000
    C C12 0.250(2) 0.3862(7) 1.0669(6) 0.073(5) Uani . . 1.000
    C C13 0.046(2) 0.4141(7) 1.0329(6) 0.073(4) Uani . . 1.000
    C C14 0.0096(17) 0.4023(6) 0.9574(5) 0.060(4) Uani . . 1.000
    O O5 0.6162(12) 0.5722(4) 0.7272(4) 0.064(2) Uani . . 1.000
    H H1 -0.23170 0.35130 0.83230 0.0510 Uiso calc R 1.000
    H H2 -0.36690 0.37490 0.65180 0.0880 Uiso calc R 1.000
    H H3 -0.26630 0.43160 0.53250 0.1150 Uiso calc R 1.000
    H H4 0.47300 0.48030 0.75840 0.0750 Uiso calc R 1.000
    H H5 0.32320 0.29420 0.52640 0.0920 Uiso calc R 1.000
    H H6 0.22150 0.23670 0.64450 0.0770 Uiso calc R 1.000
    H H7 0.24430 0.30770 0.81070 0.0490 Uiso calc R 1.000
    H H10 0.48310 0.29990 0.92020 0.0680 Uiso calc R 1.000
    H H11 0.54870 0.31930 1.04690 0.0890 Uiso calc R 1.000
    H H12 0.27980 0.39700 1.11800 0.0870 Uiso calc R 1.000
    H H13 -0.06900 0.44150 1.06170 0.0880 Uiso calc R 1.000
    H H14 -0.12960 0.42250 0.93480 0.0720 Uiso calc R 1.000
    H HW1 0.556(19) 0.606(7) 0.696(7) 0.1890 Uiso . . 1.000
    H HW2 0.768(2) 0.575(9) 0.726(7) 0.1890 Uiso . . 1.000
loop_
    _atom_site_aniso_label
    _atom_site_aniso_U_11
    _atom_site_aniso_U_22
    _atom_site_aniso_U_33
    _atom_site_aniso_U_12
    _atom_site_aniso_U_13
    _atom_site_aniso_U_23
    Br1 0.2170(18) 0.1032(11) 0.0568(7) -0.0449(12) 0.0187(10) 0.0154(7)
    S1 0.0355(11) 0.0463(14) 0.0470(13) -0.0002(12) 0.0066(11) 0.0011(12)
    O1 0.028(3) 0.058(4) 0.076(4) -0.011(3) 0.004(3) -0.002(4)
    O2 0.043(3) 0.045(4) 0.066(4) 0.013(3) 0.008(3) 0.005(3)
    O3 0.049(4) 0.055(4) 0.101(5) 0.011(3) -0.003(4) 0.028(4)
    O4 0.043(4) 0.043(4) 0.065(4) -0.003(3) 0.013(3) 0.014(3)
    N1 0.026(4) 0.059(5) 0.042(4) -0.001(4) 0.013(3) -0.014(3)
    C1 0.035(6) 0.045(6) 0.043(5) -0.003(5) 0.004(4) -0.001(4)
    C2 0.101(10) 0.060(7) 0.059(7) 0.034(7) 0.007(6) 0.007(6)
    C3 0.143(13) 0.068(8) 0.077(9) 0.033(9) 0.018(9) 0.005(7)
    C4 0.122(11) 0.042(6) 0.041(6) -0.020(7) 0.005(7) 0.001(5)
    C5 0.063(8) 0.111(10) 0.054(7) 0.009(7) 0.015(6) 0.005(7)
    C6 0.052(7) 0.089(8) 0.053(6) -0.007(6) -0.002(5) 0.005(6)
    C7 0.030(5) 0.039(5) 0.055(6) -0.002(4) 0.006(4) -0.003(4)
    C8 0.038(7) 0.046(7) 0.056(6) -0.010(5) 0.011(5) -0.014(5)
    C9 0.043(6) 0.042(5) 0.037(5) -0.008(5) 0.000(5) 0.008(4)
    C10 0.044(7) 0.068(7) 0.059(7) 0.021(5) 0.003(5) 0.007(5)
    C11 0.058(8) 0.091(8) 0.073(8) 0.007(7) -0.015(7) 0.034(7)
    C12 0.079(9) 0.098(10) 0.042(6) 0.010(6) -0.010(6) 0.014(6)
    C13 0.076(8) 0.089(8) 0.054(7) 0.017(7) -0.002(6) -0.013(6)
    C14 0.057(7) 0.077(8) 0.045(6) 0.012(6) -0.011(5) 0.003(6)
    O5 0.055(4) 0.054(4) 0.083(4) -0.010(3) -0.007(4) 0.014(3)
_geom_special_details
;
Bond distances, angles <i>etc</i>. have been calculated using the rounded
fractional coordinates. All su's are estimated from the variances of the
(full) variance-covariance matrix. The cell e.s.d.'s are taken into account in
the estimation of distances, angles and torsion angles
;
loop_
    _geom_bond_atom_site_label_1
    _geom_bond_atom_site_label_2
    _geom_bond_site_symmetry_1
    _geom_bond_site_symmetry_2
    _geom_bond_distance
    _geom_bond_publ_flag
    Br1 C4 . . 1.868(10) no
    S1 O1 . . 1.439(5) no
    S1 O2 . . 1.438(5) no
    S1 N1 . . 1.617(6) no
    S1 C1 . . 1.754(8) no
    O3 C8 . . 1.201(12) no
    O4 C8 . . 1.347(12) no
    O4 H4 . . 0.8200 no
    O5 HW1 . . 0.85(11) no
    O5 HW2 . . 0.85(2) no
    N1 C7 . . 1.475(11) no
    N1 H1 . . 0.8600 no
    C1 C2 . . 1.375(13) no
    C1 C6 . . 1.340(13) no
    C2 C3 . . 1.417(15) no
    C3 C4 . . 1.39(2) no
    C4 C5 . . 1.329(17) no
    C5 C6 . . 1.418(13) no
    C7 C8 . . 1.522(12) no
    C7 C9 . . 1.511(10) no
    C9 C14 . . 1.376(13) no
    C9 C10 . . 1.352(13) no
    C10 C11 . . 1.360(14) no
    C11 C12 . . 1.381(16) no
    C12 C13 . . 1.361(16) no
    C13 C14 . . 1.358(14) no
    C2 H2 . . 0.9300 no
    C3 H3 . . 0.9300 no
    C5 H5 . . 0.9300 no
    C6 H6 . . 0.9300 no
    C7 H7 . . 0.9800 no
    C10 H10 . . 0.9300 no
    C11 H11 . . 0.9300 no
    C12 H12 . . 0.9300 no
    C13 H13 . . 0.9300 no
    C14 H14 . . 0.9300 no
loop_
    _geom_contact_atom_site_label_1
    _geom_contact_atom_site_label_2
    _geom_contact_distance
    _geom_contact_site_symmetry_1
    _geom_contact_site_symmetry_2
    _geom_contact_publ_flag
    Br1 O4 3.477(5) . 2_564 no
    Br1 C8 3.660(10) . 2_564 no
    O1 C7 3.377(10) . 1_455 no
    O1 O5 3.027(8) . 4_546 no
    O2 O5 2.868(8) . 4_646 no
    O3 N1 2.770(9) . . no
    O3 O5 2.956(9) . 1_455 no
    O4 O5 2.562(8) . . no
    O4 C10 3.413(10) . . no
    O4 Br1 3.477(5) . 2_565 no
    O4 N1 3.113(9) . 1_655 no
    O5 O3 2.956(9) . 1_655 no
    O5 O2 2.868(8) . 4_656 no
    O5 O1 3.027(8) . 4_556 no
    O5 O4 2.562(8) . . no
    O1 HW1 2.56(11) . 4_546 no
    O1 H6 2.7300 . 1_455 no
    O1 H7 2.4400 . 1_455 no
    O1 H2 2.7400 . . no
    O2 H7 2.4800 . . no
    O2 H6 2.5100 . . no
    O2 HW1 2.91(11) . 4_646 no
    O2 H12 2.8300 . 3_457 no
    O2 HW2 2.28(12) . 4_646 no
    O3 HW2 2.34(10) . 1_455 no
    O3 H1 2.9000 . . no
    O4 H2 2.7900 . 1_655 no
    O4 H1 2.4700 . 1_655 no
    O5 H4 1.7800 . . no
    N1 O4 3.113(9) . 1_455 no
    N1 O3 2.770(9) . . no
    N1 H14 2.6800 . . no
    C1 C8 3.512(12) . . no
    C7 O1 3.377(10) . 1_655 no
    C8 Br1 3.660(10) . 2_565 no
    C8 C1 3.512(12) . . no
    C10 O4 3.413(10) . . no
    C3 H13 3.0700 . 2_464 no
    C4 H5 2.9900 . 3_456 no
    C5 H5 2.9600 . 3_456 no
    C9 H11 3.0900 . 3_457 no
    C10 H1 3.0300 . 1_655 no
    C10 H11 3.0200 . 3_457 no
    C12 HW1 2.84(12) . 2_565 no
    C13 H3 2.9500 . 2_465 no
    C13 HW1 2.94(12) . 2_565 no
    C14 H1 2.7100 . . no
    H1 H14 2.2200 . . no
    H1 H10 2.3700 . 1_455 no
    H1 O4 2.4700 . 1_455 no
    H1 C10 3.0300 . 1_455 no
    H1 O3 2.9000 . . no
    H1 C14 2.7100 . . no
    HW1 C13 2.94(12) . 2_564 no
    HW1 H12 2.3200 . 2_564 no
    HW1 C12 2.84(12) . 2_564 no
    HW1 H4 2.3600 . . no
    HW1 O2 2.91(11) . 4_656 no
    HW1 H13 2.4900 . 2_564 no
    HW1 O1 2.56(11) . 4_556 no
    H2 O1 2.7400 . . no
    H2 O4 2.7900 . 1_455 no
    HW2 O3 2.34(10) . 1_655 no
    HW2 O2 2.28(12) . 4_656 no
    HW2 H4 2.3200 . . no
    H3 H13 2.3100 . 2_464 no
    H3 C13 2.9500 . 2_464 no
    H4 HW2 2.3200 . . no
    H4 O5 1.7800 . . no
    H4 HW1 2.3600 . . no
    H5 C5 2.9600 . 3_556 no
    H5 C4 2.9900 . 3_556 no
    H6 O1 2.7300 . 1_655 no
    H6 O2 2.5100 . . no
    H7 O1 2.4400 . 1_655 no
    H7 O2 2.4800 . . no
    H7 H10 2.3400 . . no
    H10 H1 2.3700 . 1_655 no
    H10 H7 2.3400 . . no
    H11 C9 3.0900 . 3_557 no
    H11 C10 3.0200 . 3_557 no
    H12 HW1 2.3200 . 2_565 no
    H12 O2 2.8300 . 3_557 no
    H13 C3 3.0700 . 2_465 no
    H13 HW1 2.4900 . 2_565 no
    H13 H3 2.3100 . 2_465 no
    H14 N1 2.6800 . . no
    H14 H1 2.2200 . . no
loop_
    _geom_angle_atom_site_label_1
    _geom_angle_atom_site_label_2
    _geom_angle_atom_site_label_3
    _geom_angle_site_symmetry_1
    _geom_angle_site_symmetry_2
    _geom_angle_site_symmetry_3
    _geom_angle
    _geom_angle_publ_flag
    O1 S1 O2 . . . 119.1(3) no
    O1 S1 N1 . . . 105.1(3) no
    O1 S1 C1 . . . 109.1(4) no
    O2 S1 N1 . . . 107.7(3) no
    O2 S1 C1 . . . 107.9(4) no
    N1 S1 C1 . . . 107.4(4) no
    C8 O4 H4 . . . 109.00 no
    HW1 O5 HW2 . . . 110(12) no
    S1 N1 C7 . . . 119.2(5) no
    C7 N1 H1 . . . 120.00 no
    S1 N1 H1 . . . 120.00 no
    S1 C1 C6 . . . 120.8(7) no
    S1 C1 C2 . . . 118.3(7) no
    C2 C1 C6 . . . 120.9(8) no
    C1 C2 C3 . . . 119.1(10) no
    C2 C3 C4 . . . 119.0(11) no
    Br1 C4 C5 . . . 119.6(10) no
    C3 C4 C5 . . . 120.8(9) no
    Br1 C4 C3 . . . 119.5(9) no
    C4 C5 C6 . . . 120.2(10) no
    C1 C6 C5 . . . 120.1(9) no
    N1 C7 C9 . . . 112.9(6) no
    C8 C7 C9 . . . 109.1(7) no
    N1 C7 C8 . . . 109.6(7) no
    O3 C8 O4 . . . 124.2(9) no
    O3 C8 C7 . . . 125.0(9) no
    O4 C8 C7 . . . 110.8(7) no
    C7 C9 C10 . . . 121.5(8) no
    C7 C9 C14 . . . 120.2(8) no
    C10 C9 C14 . . . 118.2(7) no
    C9 C10 C11 . . . 121.5(9) no
    C10 C11 C12 . . . 120.0(10) no
    C11 C12 C13 . . . 118.7(10) no
    C12 C13 C14 . . . 120.5(10) no
    C9 C14 C13 . . . 121.0(9) no
    C3 C2 H2 . . . 120.00 no
    C1 C2 H2 . . . 121.00 no
    C2 C3 H3 . . . 121.00 no
    C4 C3 H3 . . . 120.00 no
    C4 C5 H5 . . . 120.00 no
    C6 C5 H5 . . . 120.00 no
    C5 C6 H6 . . . 120.00 no
    C1 C6 H6 . . . 120.00 no
    C8 C7 H7 . . . 108.00 no
    C9 C7 H7 . . . 108.00 no
    N1 C7 H7 . . . 108.00 no
    C11 C10 H10 . . . 119.00 no
    C9 C10 H10 . . . 119.00 no
    C10 C11 H11 . . . 120.00 no
    C12 C11 H11 . . . 120.00 no
    C13 C12 H12 . . . 121.00 no
    C11 C12 H12 . . . 121.00 no
    C12 C13 H13 . . . 120.00 no
    C14 C13 H13 . . . 120.00 no
    C9 C14 H14 . . . 120.00 no
    C13 C14 H14 . . . 120.00 no
loop_
    _geom_torsion_atom_site_label_1
    _geom_torsion_atom_site_label_2
    _geom_torsion_atom_site_label_3
    _geom_torsion_atom_site_label_4
    _geom_torsion_site_symmetry_1
    _geom_torsion_site_symmetry_2
    _geom_torsion_site_symmetry_3
    _geom_torsion_site_symmetry_4
    _geom_torsion
    _geom_torsion_publ_flag
    O1 S1 N1 C7 . . . . 173.4(5) no
    O2 S1 N1 C7 . . . . 45.5(6) no
    C1 S1 N1 C7 . . . . -70.5(6) no
    O1 S1 C1 C2 . . . . 40.8(8) no
    O2 S1 C1 C2 . . . . 171.6(7) no
    N1 S1 C1 C2 . . . . -72.6(8) no
    O1 S1 C1 C6 . . . . -139.3(7) no
    O2 S1 C1 C6 . . . . -8.6(8) no
    N1 S1 C1 C6 . . . . 107.3(8) no
    S1 N1 C7 C8 . . . . 101.1(7) no
    S1 N1 C7 C9 . . . . -137.1(6) no
    S1 C1 C6 C5 . . . . 179.8(7) no
    S1 C1 C2 C3 . . . . -179.4(8) no
    C6 C1 C2 C3 . . . . 0.7(15) no
    C2 C1 C6 C5 . . . . -0.3(14) no
    C1 C2 C3 C4 . . . . -0.7(16) no
    C2 C3 C4 C5 . . . . 0.2(18) no
    C2 C3 C4 Br1 . . . . 177.0(8) no
    Br1 C4 C5 C6 . . . . -176.5(8) no
    C3 C4 C5 C6 . . . . 0.3(17) no
    C4 C5 C6 C1 . . . . -0.2(16) no
    N1 C7 C8 O3 . . . . 21.3(12) no
    N1 C7 C8 O4 . . . . -159.8(6) no
    C9 C7 C8 O3 . . . . -102.8(10) no
    C9 C7 C8 O4 . . . . 76.1(9) no
    N1 C7 C9 C10 . . . . 136.2(8) no
    N1 C7 C9 C14 . . . . -43.9(11) no
    C8 C7 C9 C10 . . . . -101.7(9) no
    C8 C7 C9 C14 . . . . 78.2(10) no
    C7 C9 C10 C11 . . . . 177.5(9) no
    C14 C9 C10 C11 . . . . -2.4(14) no
    C7 C9 C14 C13 . . . . -177.8(9) no
    C10 C9 C14 C13 . . . . 2.1(14) no
    C9 C10 C11 C12 . . . . -0.4(16) no
    C10 C11 C12 C13 . . . . 3.5(17) no
    C11 C12 C13 C14 . . . . -3.8(17) no
    C12 C13 C14 C9 . . . . 1.0(16) no
loop_
    _geom_hbond_atom_site_label_D
    _geom_hbond_atom_site_label_H
    _geom_hbond_atom_site_label_A
    _geom_hbond_site_symmetry_A
    _geom_hbond_distance_DH
    _geom_hbond_distance_HA
    _geom_hbond_distance_DA
    _geom_hbond_angle_DHA
    _geom_hbond_publ_flag
    N1 H1 O4 1_455 0.86 2.47 3.113(9) 132 yes
    O5 HW1 O1 4_556 0.85(11) 2.56(11) 3.027(8) 116(10) yes
    O5 HW2 O3 1_655 0.85(2) 2.34(10) 2.956(9) 131(12) yes
    O5 HW2 O2 4_656 0.85(2) 2.28(12) 2.868(8) 127(12) yes
    O4 H4 O5 . 0.82 1.78 2.562(8) 160 yes
    C6 H6 O2 . 0.93 2.51 2.897(10) 105 yes
    C7 H7 O1 1_655 0.98 2.44 3.377(10) 160 yes
    C7 H7 O2 . 0.98 2.48 2.958(9) 109 yes
