# Supplementary material for: 2-(4-Bromo­benzene­sulfonamido)-2-phenyl­acetic acid monohydrate
Source: Acta Crystallogr Sect E Struct Rep Online. 2009 Jul 22;65(Pt 8):o1953–4. doi: 10.1107/S160053680902830X (PMC2977332; doi:10.1107/S160053680902830X)
Supplement: Supplementary file 2 [file e-65-o1953-Isup2.hkl]

#
# h,k,l, Fc-squared, Fo-squared, sigma(Fo-squared) and status flag
#
data_I
_shelx_title ' B-138 in P 21 21 21'
_shelx_refln_list_code          4
_shelx_F_calc_maximum      197.30
_exptl_crystal_F_000       784.00
_reflns_d_resolution_high  0.7766
 
loop_
 _symmetry_equiv_pos_as_xyz
 'x, y, z'
 '-x+1/2, -y, z+1/2'
 '-x, y+1/2, -z+1/2'
 'x+1/2, -y+1/2, -z'
 
_cell_length_a     5.5654
_cell_length_b    16.2295
_cell_length_c    17.5970
_cell_angle_alpha  90.000
_cell_angle_beta   90.000
_cell_angle_gamma  90.000
 
_shelx_F_squared_multiplier     1.000
 
loop_
 _refln_index_h
 _refln_index_k
 _refln_index_l
 _refln_F_squared_calc
 _refln_F_squared_meas
 _refln_F_squared_sigma
 _refln_observed_status
   6   0   0       24.56      -30.35     80.89 o
   1   1   0    10258.48    10969.30    320.43 o
   2   1   0        7.26       26.88     20.66 o
   3   1   0     1354.89     1387.96     71.17 o
   4   1   0       73.30       74.26     56.18 o
   5   1   0      119.70      210.69     74.22 o
   6   1   0       58.22      -86.49     90.34 o
   7   1   0       28.24     -126.41    126.41 o
   0   2   0     3601.93     3494.00    153.34 o
   1   2   0    24587.40    24828.28    826.65 o
   2   2   0      808.03      785.14     76.13 o
   3   2   0     2924.39     2758.16    127.83 o
   4   2   0      706.72      711.01     88.05 o
   5   2   0        1.00        9.97     78.94 o
   6   2   0       93.32      119.48    106.64 o
   7   2   0        1.65     -127.02    137.60 o
   1   3   0     1328.38     1252.12     49.28 o
   2   3   0     3156.98     3011.98    110.13 o
   3   3   0       50.99       86.88     36.77 o
   4   3   0      638.14      626.95     97.58 o
   5   3   0      181.07      224.47     94.98 o
   6   3   0        1.63      107.16    114.14 o
   7   3   0        0.15       18.47    149.00 o
   0   4   0    13155.23    12273.21    416.51 o
   1   4   0     6259.44     6298.86    171.77 o
   2   4   0      309.77      350.68     27.23 o
   3   4   0      259.27      419.89     50.89 o
   4   4   0      163.44      256.37     52.02 o
   5   4   0       85.28      -13.35     98.45 o
   6   4   0       11.86       27.09    118.61 o
   1   5   0     2021.70     2009.74     68.71 o
   2   5   0       38.62       18.03     19.74 o
   3   5   0      137.04      216.09     44.10 o
   4   5   0      738.61      869.79     98.39 o
   5   5   0       16.96      -65.24    102.31 o
   6   5   0        7.52      -81.89    122.77 o
   0   6   0    13915.03    13446.18    460.55 o
   1   6   0      630.94      607.84     46.65 o
   2   6   0        1.36      -16.47     22.55 o
   3   6   0      130.46      119.52     27.32 o
   4   6   0      184.63      116.05    105.04 o
   5   6   0      130.11       54.32    114.62 o
   6   6   0       34.90       27.18    129.14 o
   1   7   0       22.07        0.71     23.78 o
   2   7   0     1252.59     1209.65     52.22 o
   3   7   0       54.55       75.53     30.21 o
   4   7   0      804.31      782.22     78.50 o
   5   7   0       88.55       55.79    120.47 o
   6   7   0        8.13      -43.05    133.13 o
   0   8   0        2.51       -0.01     43.64 o
   1   8   0     4262.34     3800.94    118.34 o
   2   8   0     1291.21     1410.53     61.08 o
   3   8   0      236.03      306.43     39.07 o
   4   8   0       87.72      134.39     51.44 o
   5   8   0       27.20     -106.84    163.11 o
   1   9   0       98.09       51.26     30.32 o
   2   9   0       97.49      108.03     33.53 o
   3   9   0        0.73       -5.15     34.64 o
   4   9   0      356.48      390.17     51.22 o
   5   9   0        3.72      -58.03     69.86 o
   6   9   0        5.39      -10.69     67.21 o
   0  10   0       48.01       37.02     44.64 o
   1  10   0      124.96      119.87     34.40 o
   2  10   0      282.02      195.74     38.53 o
   3  10   0        5.79       13.57     40.06 o
   4  10   0      274.79      360.01     55.12 o
   5  10   0        9.79      120.95     96.59 o
   6  10   0       12.96      -73.35     73.35 o
   1  11   0      390.15      368.30     44.59 o
   2  11   0      624.62      585.59     55.43 o
   3  11   0       27.42       31.41     41.70 o
   4  11   0        3.34      -22.69     50.61 o
   5  11   0        1.91     -101.40    101.70 o
   6  11   0       15.61      -87.57    114.53 o
   0  12   0     2425.01     2148.84    152.06 o
   1  12   0        5.87      -36.43     36.43 o
   2  12   0       14.50       59.76     46.52 o
   3  12   0      191.18      140.73     61.80 o
   4  12   0      299.85      236.16     68.91 o
   5  12   0       28.73      -30.14     56.50 o
   1  13   0        0.70      -22.93     40.16 o
   2  13   0        2.34      -46.62     46.62 o
   3  13   0      183.87      241.22     71.33 o
   4  13   0      297.08      261.62     74.30 o
   5  13   0       27.23        3.05     63.61 o
   0  14   0       66.94      105.66     71.00 o
   1  14   0      881.78      740.78     74.87 o
   2  14   0        9.88      -49.09     52.80 o
   3  14   0        3.89       24.88     66.14 o
   4  14   0       12.10      -66.97     66.97 o
   5  14   0        0.34        9.87     74.05 o
   1  15   0        1.00      -44.69     54.25 o
   2  15   0      475.85      551.96     82.89 o
   3  15   0       27.88      -70.55     70.55 o
   4  15   0        8.99      -74.17     74.17 o
   0  16   0       77.98        1.39     85.40 o
   1  16   0       54.77      -52.62     66.55 o
   2  16   0        0.36      -64.73     64.73 o
   3  16   0       20.89     -118.85    161.61 o
   4  16   0        0.15      -35.96     79.69 o
   1  17   0       71.45       27.62     67.84 o
   2  17   0       11.96     -135.69    135.69 o
   3  17   0        9.26      -80.47     80.47 o
   4  17   0       26.18      -10.74     85.88 o
   0  18   0      240.94      258.98    126.85 o
   1  18   0        3.75       38.40     76.38 o
   2  18   0       10.24      -22.46    104.13 o
   3  18   0       34.61       17.04    108.77 o
   1  19   0       20.09      -61.59     79.48 o
   2  19   0       20.52       59.22    114.49 o
   0  20   0       43.36      125.24    132.44 o
   1  20   0       50.67      -74.43     81.98 o
   2  20   0        1.36       57.35    120.08 o
   1   0   1     1670.02     1793.42     47.57 o
   2   0   1     5904.18     5941.25    236.98 o
   5   0   1      312.87      283.04     76.82 o
   6   0   1       43.49       70.75     82.76 o
   7   0   1      102.54      -55.01    119.61 o
  -7   1   1        2.58      -41.56     82.60 o
  -6   1   1        1.26       81.07    100.27 o
  -5   1   1      111.31      220.66     77.04 o
  -4   1   1       79.52       36.68     52.80 o
  -2   1   1      168.95      145.14     12.93 o
  -1   1   1     7502.75     7357.44    168.20 o
   0   1   1     1239.19       -1.64      1.64 o
   1   1   1     6773.51     6856.85    182.76 o
   2   1   1      296.87      300.45     51.11 o
   3   1   1      715.68      707.11     71.31 o
   4   1   1       64.25      121.34     59.87 o
   5   1   1      110.79       96.37     71.10 o
   6   1   1        1.17      -52.11     88.52 o
   7   1   1        2.05      -27.14    127.50 o
  -7   2   1      121.16       64.98    137.29 o
  -6   2   1        2.92      -17.86    104.17 o
  -5   2   1       20.60       -5.55     80.89 o
  -4   2   1       67.79      267.09     73.09 o
  -3   2   1     1112.35     1131.81     68.59 o
  -2   2   1      374.86      372.88     27.60 o
  -1   2   1     7256.85     6989.80    152.64 o
   0   2   1     1519.66     1439.33     37.30 o
   1   2   1     5740.85     5874.70    170.08 o
   2   2   1      533.63      510.26     62.04 o
   3   2   1     1297.49     1239.63    111.76 o
   4   2   1       79.25      140.11     67.58 o
   5   2   1       22.18       69.71     79.46 o
   6   2   1        3.04      -15.30    100.40 o
   7   2   1      121.27      204.97    142.89 o
  -7   3   1       20.75      -10.06    144.45 o
  -6   3   1        0.71      106.73    110.50 o
  -5   3   1       96.94       88.65     94.59 o
  -4   3   1      122.87       24.88     80.59 o
  -3   3   1     1131.44     1239.95    135.47 o
  -2   3   1      981.52      967.97     50.81 o
  -1   3   1     5332.22     5461.35    156.09 o
   0   3   1      761.42      675.46     25.77 o
   1   3   1     4808.41     5007.98    140.30 o
   2   3   1      898.78      985.87     48.21 o
   3   3   1     1238.30     1331.89    114.32 o
   4   3   1      153.73      173.74     46.48 o
   5   3   1       99.78      112.06     90.86 o
   6   3   1        0.68      232.23    112.50 o
   7   3   1       19.96     -136.43    136.43 o
  -6   4   1        6.21      -46.26    117.14 o
  -5   4   1       40.95      -42.44     97.67 o
  -4   4   1     1169.48     1188.66     81.07 o
  -3   4   1      773.85      794.10     61.82 o
  -2   4   1     1327.54     1330.47     56.44 o
  -1   4   1     1895.66     1932.46     57.69 o
   0   4   1     3438.08     3082.11     82.81 o
   1   4   1     2106.61     2013.24     64.34 o
   2   4   1     1737.80     1750.80     70.00 o
   3   4   1      724.43      667.71     52.95 o
   4   4   1     1148.78     1002.24     83.16 o
   5   4   1       40.23       23.24     96.67 o
   6   4   1        5.77      -45.00    116.83 o
  -6   5   1       18.96     -114.62    114.62 o
  -5   5   1      416.90      371.31    120.86 o
  -4   5   1      247.46      139.89     61.10 o
  -3   5   1      166.60      119.64     41.15 o
  -2   5   1        2.02       10.53     19.52 o
  -1   5   1      220.97      260.30     30.32 o
   0   5   1     1280.15     1175.35     48.54 o
   1   5   1      264.37      246.68     24.18 o
   2   5   1       10.28       14.29     23.01 o
   3   5   1      178.32      133.42     49.07 o
   4   5   1      240.74      291.68     60.14 o
   5   5   1      431.65      322.58    121.08 o
   6   5   1       19.43       12.79    123.77 o
  -6   6   1       13.09     -106.95    128.62 o
  -5   6   1      333.24      418.56    123.73 o
  -4   6   1       47.28      -50.37     99.19 o
  -3   6   1      661.41      676.15     44.55 o
  -2   6   1      406.28      429.06     45.11 o
  -1   6   1     6948.74     6626.12    230.13 o
   0   6   1     1344.94     1369.52     63.18 o
   1   6   1     6237.08     6247.10    198.61 o
   2   6   1      447.26      427.53     52.75 o
   3   6   1      639.08      639.40     61.50 o
   4   6   1       38.09      -77.64     96.67 o
   5   6   1      320.17      174.79    120.43 o
   6   6   1       13.82     -127.15    127.15 o
  -6   7   1        1.78     -133.61    133.61 o
  -5   7   1       59.36      127.35    223.11 o
  -4   7   1      462.44      483.28    160.14 o
  -3   7   1      451.87      472.82     38.18 o
  -2   7   1      795.81      796.33     42.56 o
  -1   7   1     4418.36     4322.03    136.54 o
   0   7   1     4119.18     4069.09    124.14 o
   1   7   1     3928.02     3934.33    139.25 o
   2   7   1      765.59      832.25     48.69 o
   3   7   1      430.21      399.62     41.76 o
   4   7   1      443.06      507.94     47.27 o
   5   7   1       55.65     -108.29    108.29 o
   6   7   1        1.78      -12.31    138.38 o
  -6   8   1       23.02       57.31     85.99 o
  -5   8   1       41.31      -52.63    147.74 o
  -4   8   1       61.94       69.89     31.19 o
  -3   8   1      701.75      685.47     60.92 o
  -2   8   1      344.85      384.36     36.32 o
  -1   8   1     1880.89     2022.68     98.90 o
   0   8   1     3490.82     3115.48    103.85 o
   1   8   1     1758.59     1931.70     84.64 o
   2   8   1      329.17      388.21     41.98 o
   3   8   1      830.18      822.58     51.34 o
   4   8   1       48.11       -4.69     42.21 o
   5   8   1       41.03       90.38     64.78 o
  -6   9   1        0.38       18.97     72.28 o
  -5   9   1       60.08       66.13     76.03 o
  -4   9   1      368.84      318.41     39.38 o
  -3   9   1      297.72      363.33     42.81 o
  -2   9   1      270.65      235.73     36.54 o
  -1   9   1      512.10      505.69     40.83 o
   0   9   1      986.04      932.84     46.62 o
   1   9   1      398.66      406.82     44.95 o
   2   9   1      211.40      218.86     41.67 o
   3   9   1      307.94      366.90     44.39 o
   4   9   1      347.85      274.80     64.15 o
   5   9   1       59.35      -36.69    132.85 o
  -6  10   1       35.69      -52.91     80.08 o
  -5  10   1       34.02      -57.74     95.98 o
  -4  10   1      144.73      142.69     43.91 o
  -3  10   1     1204.78     1104.67     65.57 o
  -2  10   1      349.41      327.01     40.44 o
  -1  10   1      146.90      163.72     36.56 o
   0  10   1      852.90      800.38     46.76 o
   1  10   1       84.61       72.81     33.16 o
   2  10   1      273.72      241.08     41.08 o
   3  10   1     1083.57      991.14     65.55 o
   4  10   1      150.07      200.39     52.51 o
   5  10   1       35.64      -94.07     94.07 o
   6  10   1       36.64      135.82    107.95 o
  -6  11   1       10.38      -28.07    145.38 o
  -5  11   1       14.34       13.87    107.12 o
  -4  11   1       95.05       77.34     42.62 o
  -3  11   1      301.23      252.80     51.87 o
  -2  11   1       26.53       -1.19     31.89 o
  -1  11   1      145.13       55.15     38.13 o
   0  11   1      556.80      558.75     51.48 o
   1  11   1      172.05       78.24     43.26 o
   2  11   1       28.73       -8.77     29.41 o
   3  11   1      296.54      344.09     52.07 o
   4  11   1      101.62      100.88     56.83 o
   5  11   1       16.77      -17.28     53.92 o
   6  11   1       10.02     -111.11    111.11 o
  -5  12   1       23.08       88.34     58.55 o
  -4  12   1        1.51        2.59     56.94 o
  -3  12   1      189.67      112.07     64.31 o
  -2  12   1      369.59      429.09     52.28 o
  -1  12   1      301.62      254.99     54.36 o
   0  12   1      840.39      929.80    125.38 o
   1  12   1      301.69      312.96     52.49 o
   2  12   1      342.82      392.46     54.94 o
   3  12   1      174.40      166.64     86.35 o
   4  12   1        3.54       -7.19     59.37 o
   5  12   1       21.51       -3.73     58.14 o
  -5  13   1       74.34      118.33    102.74 o
  -4  13   1       14.99      -47.50     62.73 o
  -3  13   1      181.74       53.49     63.54 o
  -2  13   1       60.34       56.27     47.95 o
  -1  13   1      808.08      862.13     67.81 o
   0  13   1       76.47       12.31     44.29 o
   1  13   1      728.11      808.57     62.36 o
   2  13   1       67.96      136.65     54.69 o
   3  13   1      175.81      118.26     67.67 o
   4  13   1       18.60       -3.59     65.00 o
   5  13   1       73.27       47.83     67.98 o
  -5  14   1        1.20      -38.63    103.91 o
  -4  14   1       24.69      -66.70     74.39 o
  -3  14   1        4.28      -24.30     66.28 o
  -2  14   1       58.86        9.55     52.60 o
  -1  14   1      141.77      127.94    102.83 o
   0  14   1       15.03       37.48    101.67 o
   1  14   1      109.30      144.55     58.21 o
   2  14   1       61.43       34.66     54.41 o
   3  14   1        6.40       -0.15     69.28 o
   4  14   1       26.75        6.10     69.02 o
   5  14   1        1.21      -17.04    124.64 o
  -4  15   1       90.67       82.47     76.93 o
  -3  15   1      146.64       63.20    127.65 o
  -2  15   1      265.29      327.20     67.71 o
  -1  15   1      223.98      150.88     60.36 o
   0  15   1       13.49      -17.74     74.26 o
   1  15   1      188.21      121.40     74.27 o
   2  15   1      240.53      304.89     67.67 o
   3  15   1      169.36      116.20    156.28 o
   4  15   1       85.69      -76.21     76.21 o
  -4  16   1       18.30     -100.57    142.65 o
  -3  16   1       44.45      -62.95     75.89 o
  -2  16   1       37.34       28.38     64.54 o
  -1  16   1       18.12      -23.97     63.52 o
   0  16   1        6.67        7.27     63.31 o
   1  16   1       21.81       40.77     58.64 o
   2  16   1       37.63      -59.67     59.67 o
   3  16   1       39.95        3.51    146.68 o
   4  16   1       18.89       77.16     84.37 o
  -4  17   1        6.14       72.28     89.02 o
  -3  17   1        1.90      -61.31     77.67 o
  -2  17   1      116.08       58.13     99.62 o
  -1  17   1        4.94      -35.49     66.04 o
   0  17   1        0.18       57.57     69.83 o
   1  17   1        6.21      -10.99     67.78 o
   2  17   1      131.12      111.67     85.76 o
   3  17   1        1.69      -92.82    202.45 o
   4  17   1        5.94       75.54    111.54 o
  -3  18   1        7.33       63.25    109.12 o
  -2  18   1       21.95       -9.71    106.34 o
  -1  18   1       44.32       59.57     76.03 o
   0  18   1       49.80       75.64     78.22 o
   1  18   1       57.83       13.55     73.40 o
   2  18   1       18.19       33.77    109.29 o
   3  18   1        5.30       14.22    112.11 o
  -2  19   1        7.97      -59.65    104.22 o
  -1  19   1       55.67      -74.00     81.39 o
   0  19   1       24.32      -45.90     77.58 o
   1  19   1       53.65       65.43     81.10 o
   2  19   1        8.67       -4.68    111.28 o
  -2  20   1       48.29       38.63    120.65 o
  -1  20   1        5.69      -83.21     83.21 o
   0  20   1        0.68       13.55    132.33 o
   1  20   1        4.49        9.45     83.69 o
   2  20   1       42.36      -13.70    122.60 o
   0   0   2      963.58     1167.19     75.21 o
   1   0   2     9645.33     9314.04    189.45 o
   2   0   2      430.39      370.10     31.20 o
   3   0   2      806.59      868.01     55.58 o
   4   0   2      421.45      452.55     73.05 o
   5   0   2        0.69       88.78     75.34 o
   6   0   2       12.42      -57.83     91.12 o
   7   0   2       16.09     -103.18    116.05 o
  -7   1   2       18.17      -80.76     80.76 o
  -6   1   2       10.82      -23.01     63.68 o
  -5   1   2       76.16       40.10     52.80 o
  -4   1   2      462.38      391.07     79.90 o
  -3   1   2      183.05      194.82     20.21 o
  -2   1   2     3032.28     3117.56     85.87 o
  -1   1   2     2837.79     2865.12     58.82 o
   0   1   2     6991.65     6757.55    159.39 o
   1   1   2     2492.94     2572.93     58.36 o
   2   1   2     2990.68     3063.85    109.71 o
   3   1   2      194.37      241.19     33.94 o
   4   1   2      505.99      472.17     47.72 o
   5   1   2       71.13      -20.16     77.25 o
   6   1   2       11.96       42.79     89.43 o
   7   1   2       18.13     -114.84    126.50 o
  -7   2   2        0.75     -117.50    117.50 o
  -6   2   2      102.06      -29.39    103.22 o
  -5   2   2      247.27      283.91     93.08 o
  -4   2   2      243.86      309.79     79.29 o
  -3   2   2     1119.54     1183.44     68.32 o
  -2   2   2     3414.36     3563.33     91.22 o
  -1   2   2     4515.39     4481.79     94.87 o
   0   2   2     4119.31     4125.37     82.62 o
   1   2   2     4611.64     4478.32    101.75 o
   2   2   2     3388.21     3612.25    156.52 o
   3   2   2      966.53     1182.03     67.26 o
   4   2   2      221.26      236.04     39.82 o
   5   2   2      246.88       82.15     81.93 o
   6   2   2       99.18      134.82    102.57 o
   7   2   2        0.78      -30.26    133.31 o
  -7   3   2        1.41      -40.10    140.16 o
  -6   3   2       26.06       25.84    108.25 o
  -5   3   2       13.38      -24.45     91.56 o
  -4   3   2     1707.66     1861.16    173.71 o
  -3   3   2     1375.61     1580.20     70.41 o
  -2   3   2      817.81      882.87     34.50 o
  -1   3   2     9402.19     9199.10    211.64 o
   0   3   2       50.81       58.84     10.29 o
   1   3   2    10593.17    10189.48    214.67 o
   2   3   2      796.99      872.16     58.78 o
   3   3   2     1256.21     1433.38    102.48 o
   4   3   2     1719.61     1911.28    165.52 o
   5   3   2       10.40      -31.73     85.23 o
   6   3   2       26.39        6.24    108.34 o
   7   3   2        1.38     -110.59    145.70 o
  -6   4   2       41.74      -17.77    116.05 o
  -5   4   2      325.60      196.47    104.87 o
  -4   4   2      173.92      205.35     44.06 o
  -3   4   2      154.21       94.21     60.97 o
  -2   4   2     2270.06     2182.00     73.58 o
  -1   4   2     7589.74     7273.20    165.70 o
   0   4   2    38148.14    37359.44    808.23 o
   1   4   2     7633.48     7449.72    166.74 o
   2   4   2     2024.06     1909.10     72.79 o
   3   4   2      135.91      116.17     33.96 o
   4   4   2      201.85      237.35     88.91 o
   5   4   2      328.21      242.20    102.31 o
   6   4   2       40.07      -81.02    110.85 o
  -6   5   2       54.72       93.94    134.00 o
  -5   5   2       95.05       69.21     61.03 o
  -4   5   2      142.50       89.37     38.94 o
  -3   5   2      414.98      436.00     55.33 o
  -2   5   2     1608.36     1668.08     67.71 o
  -1   5   2      362.64      454.05     38.53 o
   0   5   2     5338.44     5473.70    128.63 o
   1   5   2      603.14      663.62     37.95 o
   2   5   2     1606.86     1672.24     67.87 o
   3   5   2      384.09      382.01     47.44 o
   4   5   2      114.61       98.50     77.51 o
   5   5   2       92.70      112.80    104.78 o
   6   5   2       54.13       95.55    126.72 o
  -6   6   2       20.35      -74.35    134.13 o
  -5   6   2        2.68        0.22     99.66 o
  -4   6   2      579.20      691.67    126.54 o
  -3   6   2      735.50      763.28     42.02 o
  -2   6   2     1947.19     2060.46     86.79 o
  -1   6   2     1374.53     1303.36     64.24 o
   0   6   2       75.87       73.20     20.59 o
   1   6   2     1128.37     1040.39     49.76 o
   2   6   2     2053.28     2202.32     98.64 o
   3   6   2      827.63      932.70     53.54 o
   4   6   2      551.59      632.21     61.05 o
   5   6   2        2.61     -105.78    105.78 o
   6   6   2       19.30       25.97    128.49 o
  -6   7   2        5.74      -44.31    126.54 o
  -5   7   2       37.30      -67.41     88.52 o
  -4   7   2      366.43      384.85     88.07 o
  -3   7   2      198.04      170.27     26.94 o
  -2   7   2      983.35     1052.43     43.20 o
  -1   7   2      905.53      980.10     76.23 o
   0   7   2      116.60      107.49     26.30 o
   1   7   2      871.21      887.11     51.83 o
   2   7   2     1079.31     1018.15     55.76 o
   3   7   2      241.63      242.43     40.50 o
   4   7   2      398.07      599.07     50.08 o
   5   7   2       34.02     -102.05    113.80 o
   6   7   2        5.66     -133.70    133.70 o
  -6   8   2       16.66       26.60     68.63 o
  -5   8   2       47.87       43.97     55.37 o
  -4   8   2      404.74      342.65     45.15 o
  -3   8   2      120.45       87.97     32.06 o
  -2   8   2      899.78      851.73     41.49 o
  -1   8   2     1668.14     1558.12     92.13 o
   0   8   2       26.13       39.34     26.26 o
   1   8   2     1685.20     1574.75     73.12 o
   2   8   2      715.27      707.62     52.16 o
   3   8   2       92.10       66.26     40.43 o
   4   8   2      394.99      385.40     50.13 o
   5   8   2       46.34      118.74    133.52 o
  -6   9   2        2.14      -71.93     71.93 o
  -5   9   2        6.13      -56.50     56.50 o
  -4   9   2      763.03      738.10     49.21 o
  -3   9   2       81.24       54.99     30.34 o
  -2   9   2      341.98      367.09     42.36 o
  -1   9   2      284.14      225.51     44.16 o
   0   9   2       67.82       91.82     29.78 o
   1   9   2      345.65      327.82     42.60 o
   2   9   2      374.68      331.81     45.82 o
   3   9   2       91.50      118.10     44.98 o
   4   9   2      812.38      677.43     63.57 o
   5   9   2        7.79       18.38     87.83 o
  -6  10   2       36.58      104.55     83.84 o
  -5  10   2       14.84        5.49     71.17 o
  -4  10   2      227.76      226.75     39.55 o
  -3  10   2      226.08      311.68     59.19 o
  -2  10   2      162.94      224.07     37.24 o
  -1  10   2      339.24      380.74     41.77 o
   0  10   2     3447.57     3421.97    116.06 o
   1  10   2      469.21      490.32     51.62 o
   2  10   2      206.54      185.92     66.71 o
   3  10   2      259.07      185.83     44.97 o
   4  10   2      243.14      169.20     53.68 o
   5  10   2       14.33        8.34     50.12 o
   6  10   2       36.82     -105.78    105.78 o
  -6  11   2        3.47      -87.63     87.63 o
  -5  11   2       11.36      -33.19     75.35 o
  -4  11   2       13.29       49.52     39.44 o
  -3  11   2      144.53       85.80     43.13 o
  -2  11   2      327.88      199.47     58.52 o
  -1  11   2      115.58       70.85     37.63 o
   0  11   2      854.41      993.57     65.87 o
   1  11   2       96.28      140.05     47.74 o
   2  11   2      300.28      362.75     49.46 o
   3  11   2      182.14      114.10     71.38 o
   4  11   2        9.62        8.89     57.50 o
   5  11   2       11.09       15.92     57.36 o
   6  11   2        3.62     -115.14    115.14 o
  -5  12   2       24.58       44.87     54.53 o
  -4  12   2      117.86      155.96     60.32 o
  -3  12   2      230.16      254.50     66.48 o
  -2  12   2      179.68       97.68     35.53 o
  -1  12   2      253.41      248.40     40.19 o
   0  12   2      220.30      192.76     46.66 o
   1  12   2      219.32      197.04     44.08 o
   2  12   2      231.97      333.14     50.80 o
   3  12   2      272.15      234.88     56.58 o
   4  12   2      116.29       63.57     70.55 o
   5  12   2       24.01        6.69     61.73 o
  -5  13   2       28.12        1.48     58.41 o
  -4  13   2      190.00      109.68     68.52 o
  -3  13   2       44.89        7.45     61.48 o
  -2  13   2       54.73      -38.52     47.39 o
  -1  13   2      390.48      324.75     62.30 o
   0  13   2      190.89      183.57     61.76 o
   1  13   2      365.81      266.99     53.50 o
   2  13   2       54.70      130.72     54.58 o
   3  13   2       62.28       50.64     70.64 o
   4  13   2      189.34      263.28     98.04 o
   5  13   2       26.84      -24.62     64.71 o
  -5  14   2        2.49      -18.56     70.49 o
  -4  14   2        9.26      -47.43     68.10 o
  -3  14   2       11.22       -1.92     66.15 o
  -2  14   2       51.21       12.64     51.73 o
  -1  14   2      294.94      229.98     60.81 o
   0  14   2       24.71       85.04     52.07 o
   1  14   2      264.92      198.82     59.82 o
   2  14   2       69.07       41.53     52.75 o
   3  14   2       10.97       17.82     68.22 o
   4  14   2        7.59      -32.58     65.52 o
   5  14   2        1.66      -49.46     71.73 o
  -4  15   2       21.92       88.50     76.76 o
  -3  15   2       10.88      -68.52     68.52 o
  -2  15   2       42.02        6.49     56.26 o
  -1  15   2      191.35      179.08     74.90 o
   0  15   2      120.19      155.22     67.62 o
   1  15   2      200.72      183.50     76.39 o
   2  15   2       40.61       33.31     59.86 o
   3  15   2       12.15      -58.62     72.19 o
   4  15   2       23.87       -9.74     75.62 o
  -4  16   2       13.77      -64.53     77.53 o
  -3  16   2       34.61      100.04     96.05 o
  -2  16   2       84.26       54.86     62.06 o
  -1  16   2       42.54       97.03     70.60 o
   0  16   2      641.35      756.39     95.18 o
   1  16   2       54.45       84.72     60.83 o
   2  16   2       82.87       40.98     96.81 o
   3  16   2       26.04      105.20     83.15 o
   4  16   2       15.53     -102.63    102.63 o
  -4  17   2       11.61      121.30     95.42 o
  -3  17   2       13.81      -25.50     77.62 o
  -2  17   2       55.07      179.43    103.83 o
  -1  17   2        5.60       63.84     85.73 o
   0  17   2       12.33       30.29     68.70 o
   1  17   2        8.23       17.72     69.92 o
   2  17   2       48.27       44.69     89.97 o
   3  17   2       17.09      -82.84     82.84 o
   4  17   2        9.84      -85.34    122.10 o
  -3  18   2       87.02       53.32    107.29 o
  -2  18   2       31.75      -64.16    101.79 o
  -1  18   2       53.75       49.68     74.06 o
   0  18   2       39.67       21.01     74.11 o
   1  18   2       57.79       80.48     77.28 o
   2  18   2       30.00      111.07    115.71 o
   3  18   2       93.95      225.56    123.20 o
  -2  19   2       17.92      -56.53    110.42 o
  -1  19   2       45.20      118.25    125.85 o
   0  19   2        1.14       11.94     78.83 o
   1  19   2       37.24      -27.13     78.24 o
   2  19   2       22.04      101.14    119.65 o
  -1  20   2       21.90      -77.59     82.27 o
   0  20   2        7.46      -51.38     77.95 o
   1  20   2       21.45       35.42     88.35 o
   1   0   3     4445.58     4262.08     80.92 o
   2   0   3      309.81      335.05     26.55 o
   3   0   3      315.99      266.09     37.24 o
   4   0   3       78.07       18.41     40.43 o
   5   0   3      130.90      219.36     84.67 o
   6   0   3        5.88      -70.62     90.65 o
   7   0   3       97.77      158.41    125.50 o
  -7   1   3       12.33      -78.75     78.75 o
  -6   1   3       12.63      -65.51     65.51 o
  -5   1   3      548.74      778.01     73.13 o
  -4   1   3       21.74       -4.10     31.62 o
  -3   1   3      938.74     1002.76     37.36 o
  -2   1   3     4403.89     4606.79    105.49 o
  -1   1   3      475.12      472.65     17.59 o
   0   1   3       73.05       59.77     11.91 o
   1   1   3      712.95      721.67     21.12 o
   2   1   3     4556.69     4706.19    160.23 o
   3   1   3      806.58      844.74     60.69 o
   4   1   3       23.98      -16.97     51.87 o
   5   1   3      547.91      688.55    108.60 o
   6   1   3       13.34      167.47     94.16 o
   7   1   3       11.91     -123.29    123.29 o
  -7   2   3      154.92      142.66    129.51 o
  -6   2   3       46.11      -68.58     68.58 o
  -5   2   3      108.74      124.95     58.30 o
  -4   2   3       67.89       -6.77     44.85 o
  -3   2   3      272.30      298.52     24.88 o
  -2   2   3      131.40      144.53     15.39 o
  -1   2   3      337.97      367.40     16.67 o
   0   2   3     2741.81     2653.95     56.34 o
   1   2   3      444.23      487.04     17.31 o
   2   2   3      155.28      207.19     25.05 o
   3   2   3      266.10      294.87     72.01 o
   4   2   3       46.51       41.02    115.55 o
   5   2   3      106.39       91.86     82.24 o
   6   2   3       46.40       15.43     94.07 o
   7   2   3      153.37       31.39    137.12 o
  -6   3   3        4.07      -51.27     70.27 o
  -5   3   3      163.87      179.19     63.19 o
  -4   3   3      125.15      138.06     50.27 o
  -3   3   3     2858.91     3039.50    103.13 o
  -2   3   3      429.91      471.27     22.67 o
  -1   3   3    34598.09    35694.08    671.07 o
   0   3   3     3274.88     3182.38     64.81 o
   1   3   3    33858.67    34662.85    708.69 o
   2   3   3      394.44      418.93     34.49 o
   3   3   3     2995.71     3102.96    145.04 o
   4   3   3      132.43      110.64     38.53 o
   5   3   3      153.90      207.35     90.69 o
   6   3   3        4.22      -20.46    106.04 o
  -6   4   3        8.46      -25.23     76.33 o
  -5   4   3      220.16      198.19     66.78 o
  -4   4   3       97.49      185.49     40.70 o
  -3   4   3      194.76      256.90     36.23 o
  -2   4   3      899.47      901.26     35.56 o
  -1   4   3       56.22       46.01     14.15 o
   0   4   3    19637.44    19332.08    371.14 o
   1   4   3       31.84       26.74     16.75 o
   2   4   3      919.26      916.91     44.37 o
   3   4   3      234.49      184.30     40.03 o
   4   4   3      105.87      158.31     41.15 o
   5   4   3      221.72      201.02    102.18 o
   6   4   3        9.28       -4.25    114.45 o
  -6   5   3       24.51      -78.23     78.23 o
  -5   5   3      146.81      203.09     84.47 o
  -4   5   3      135.02      143.39     42.83 o
  -3   5   3      235.03      277.54     39.46 o
  -2   5   3     4596.31     4571.98    145.21 o
  -1   5   3       62.73       28.38     18.13 o
   0   5   3       12.07       -8.36     16.28 o
   1   5   3       52.10       38.43     14.13 o
   2   5   3     4531.23     4560.21    130.90 o
   3   5   3      236.53      175.45     44.54 o
   4   5   3      135.28      155.37     44.40 o
   5   5   3      148.09       88.18    107.73 o
   6   5   3       25.27     -117.70    117.70 o
  -6   6   3        7.31      -45.94     81.02 o
  -5   6   3      233.22      125.62     96.33 o
  -4   6   3      121.88       71.29     89.24 o
  -3   6   3     1391.18     1313.77     57.59 o
  -2   6   3      537.30      550.28     34.94 o
  -1   6   3      109.34       57.18     22.56 o
   0   6   3      101.15      110.93     20.79 o
   1   6   3       64.94       18.35     19.99 o
   2   6   3      468.31      434.70     39.07 o
   3   6   3     1382.78     1409.84     73.59 o
   4   6   3      107.85      103.46    107.49 o
   5   6   3      239.58      261.76    114.79 o
   6   6   3        7.47      -56.49    128.54 o
  -6   7   3        7.79      -86.27     86.27 o
  -5   7   3       79.05        9.09     72.12 o
  -4   7   3       12.19      -64.54     64.54 o
  -3   7   3      208.80      193.34     27.72 o
  -2   7   3      223.27      219.47     31.57 o
  -1   7   3     2403.29     2380.53     84.51 o
   0   7   3      438.43      420.45     32.83 o
   1   7   3     1855.61     1885.32     68.47 o
   2   7   3      254.64      253.54     38.06 o
   3   7   3      165.80      145.75     41.08 o
   4   7   3       16.08      -38.09     38.09 o
   5   7   3       80.22       49.29    119.74 o
  -6   8   3       28.27      -72.16     72.16 o
  -5   8   3        6.47      -23.46     56.27 o
  -4   8   3       58.12       29.00     33.55 o
  -3   8   3      545.65      560.86     39.45 o
  -2   8   3      555.49      728.61     45.59 o
  -1   8   3       67.12       67.52     32.10 o
   0   8   3     1967.79     2035.82     70.93 o
   1   8   3       51.44       56.09     31.39 o
   2   8   3      547.35      646.48     51.15 o
   3   8   3      541.58      558.05     55.90 o
   4   8   3       37.45       40.05     44.05 o
   5   8   3        6.73       35.55     40.64 o
  -6   9   3       17.05      -49.13     78.91 o
  -5   9   3      136.51      166.10     65.39 o
  -4   9   3       51.76       53.86     33.58 o
  -3   9   3      761.55      745.45     45.83 o
  -2   9   3      377.49      417.38     43.43 o
  -1   9   3     2843.21     3161.32    107.95 o
   0   9   3       10.40      -26.42     33.88 o
   1   9   3     2969.28     3264.08    122.65 o
   2   9   3      268.83      238.48     44.87 o
   3   9   3      681.48      641.96     62.29 o
   4   9   3       54.35       76.92     49.15 o
   5   9   3      138.49      143.42     51.54 o
  -6  10   3       24.77       82.81    123.73 o
  -5  10   3       20.44       27.30     74.15 o
  -4  10   3       28.99       32.27     38.89 o
  -3  10   3      288.21      225.02     50.12 o
  -2  10   3       47.20       20.38     29.41 o
  -1  10   3      933.23     1030.76     61.67 o
   0  10   3       23.17        8.35     34.55 o
   1  10   3      994.58     1015.86     65.98 o
   2  10   3       34.97       -5.85     29.42 o
   3  10   3      265.32      274.05     55.38 o
   4  10   3       26.94      -39.27     52.31 o
   5  10   3       21.39        8.31     53.16 o
   6  10   3       23.59      -50.85    108.68 o
  -5  11   3       40.89       16.98     82.54 o
  -4  11   3       23.13       28.90     42.20 o
  -3  11   3      106.33       84.38     46.11 o
  -2  11   3     1897.64     2004.73     92.23 o
  -1  11   3      637.03      631.04     52.33 o
   0  11   3      154.29      109.79     43.21 o
   1  11   3      613.98      607.75     59.82 o
   2  11   3     1886.46     1938.95     96.16 o
   3  11   3      118.36      123.60     57.36 o
   4  11   3       20.88       47.27     62.07 o
   5  11   3       43.51       86.49     61.35 o
  -5  12   3        5.72       41.24     69.18 o
  -4  12   3       47.68       49.14     57.95 o
  -3  12   3      336.22      360.95     68.28 o
  -2  12   3       64.33       36.85     30.47 o
  -1  12   3      618.92      665.84     50.59 o
   0  12   3       79.86      -10.59     52.19 o
   1  12   3      551.92      570.41     62.60 o
   2  12   3       54.20      188.61     64.46 o
   3  12   3      328.78      287.03     58.02 o
   4  12   3       41.76        3.97     61.77 o
   5  12   3        5.33       -0.03     66.54 o
  -5  13   3       24.79      -55.55     73.18 o
  -4  13   3       42.13       -1.61     60.30 o
  -3  13   3       14.31       89.32     63.03 o
  -2  13   3       67.99       43.97     51.82 o
  -1  13   3       76.85       35.58     45.80 o
   0  13   3       35.06       26.95     55.44 o
   1  13   3      133.85      117.70    102.18 o
   2  13   3       75.83       14.39     51.38 o
   3  13   3        6.24     -134.74    134.74 o
   4  13   3       44.20       94.53     68.67 o
   5  13   3       25.27        2.98    153.46 o
  -5  14   3        7.84      -67.69     67.69 o
  -4  14   3        6.89        0.82     69.29 o
  -3  14   3      265.09      336.51     78.42 o
  -2  14   3       51.62       65.51     53.67 o
  -1  14   3      207.23      148.52     59.84 o
   0  14   3      854.85      989.04     75.86 o
   1  14   3      222.80      276.09     61.49 o
   2  14   3       44.36      -31.62     53.04 o
   3  14   3      239.35      411.05     94.51 o
   4  14   3        6.53      -71.38     71.38 o
   5  14   3        8.06       10.43    110.18 o
  -4  15   3       35.58       26.47     74.83 o
  -3  15   3      107.34      101.68     74.15 o
  -2  15   3       16.60      -50.58     50.58 o
  -1  15   3      173.67      302.87     65.87 o
   0  15   3        0.08      -43.68     57.61 o
   1  15   3      168.06       60.81     59.74 o
   2  15   3        6.48        2.14     57.29 o
   3  15   3      106.77      -68.66     75.67 o
   4  15   3       37.25      104.88    102.11 o
  -4  16   3        9.68      -15.12     80.77 o
  -3  16   3       22.08      -68.70     75.16 o
  -2  16   3       78.99       64.50    157.60 o
  -1  16   3      116.82      140.89     71.81 o
   0  16   3       80.79      159.83     70.63 o
   1  16   3       89.65       71.75     62.65 o
   2  16   3       79.33       83.85     64.86 o
   3  16   3       26.90       34.80     82.79 o
   4  16   3       10.73      -79.39    143.47 o
  -4  17   3        8.13      -64.62     86.10 o
  -3  17   3        2.20      -79.16     79.16 o
  -2  17   3      125.26      459.53    112.76 o
  -1  17   3       57.05      153.81     74.98 o
   0  17   3       23.95       -8.20    125.52 o
   1  17   3       54.06      134.28     75.10 o
   2  17   3      130.90      110.04     93.54 o
   3  17   3        1.76     -148.58    165.41 o
   4  17   3        8.88     -132.89    132.89 o
  -3  18   3        5.79      173.32    114.06 o
  -2  18   3       38.15      111.85    105.65 o
  -1  18   3       46.55       26.54     93.92 o
   0  18   3        4.74       -0.99     73.14 o
   1  18   3       48.60       24.33     79.62 o
   2  18   3       40.41       -5.64    110.46 o
   3  18   3        6.31       -3.77    111.50 o
  -2  19   3       25.83      116.27    112.89 o
  -1  19   3       22.84       50.89     81.36 o
   0  19   3       13.48       64.22     83.41 o
   1  19   3       26.32       84.14     83.84 o
   2  19   3       25.80      -15.39    112.37 o
  -1  20   3        5.01      216.84    123.99 o
   0  20   3        1.11      -59.25     99.56 o
   1  20   3        4.05      -63.46     84.95 o
   0   0   4    17253.09    18743.80    536.82 o
   1   0   4      252.23      297.79     16.70 o
   2   0   4     2963.39     3187.84     76.03 o
   3   0   4       91.15      127.70     23.73 o
   4   0   4       56.26       76.82     43.70 o
   5   0   4      142.92       26.57     85.36 o
   6   0   4       59.57       91.08    101.62 o
   7   0   4       12.28      -15.26    121.69 o
  -7   1   4       16.92        0.48    134.39 o
  -6   1   4       96.12       25.97     70.95 o
  -5   1   4      179.53      171.45     62.29 o
  -4   1   4      728.03      703.32     43.93 o
  -3   1   4       78.74      120.23     23.51 o
  -2   1   4     2784.61     2902.03     69.87 o
  -1   1   4      290.72      253.96     20.07 o
   0   1   4      490.89      428.87     18.72 o
   1   1   4      241.66      205.26     16.90 o
   2   1   4     2745.03     2805.78     73.90 o
   3   1   4       90.15       98.28     24.98 o
   4   1   4      657.84      605.55     61.78 o
   5   1   4      185.00      134.82     52.47 o
   6   1   4       94.42      108.68    108.16 o
   7   1   4       16.83     -118.74    118.74 o
  -6   2   4      142.02       85.77    110.20 o
  -5   2   4        9.58        6.72     60.49 o
  -4   2   4      133.70      187.86     36.70 o
  -3   2   4       16.54       41.42     21.57 o
  -2   2   4     1665.11     1681.34     48.63 o
  -1   2   4      790.55      776.40     26.97 o
   0   2   4      464.42      416.02     18.80 o
   1   2   4      905.72      865.85     25.86 o
   2   2   4     1856.76     1835.05     55.11 o
   3   2   4        4.84      -11.57     24.80 o
   4   2   4      132.85       92.95     44.28 o
   5   2   4        8.80       15.14     47.35 o
   6   2   4      145.18       69.54    103.13 o
  -6   3   4        4.47      -99.08    122.08 o
  -5   3   4       27.65       -4.41     69.38 o
  -4   3   4      891.59      987.54     79.55 o
  -3   3   4       35.60       38.70     23.77 o
  -2   3   4      451.86      485.71     23.88 o
  -1   3   4     5510.34     5506.77    119.99 o
   0   3   4        2.13       20.35     13.90 o
   1   3   4     5603.36     5550.92    112.38 o
   2   3   4      337.07      388.90     36.53 o
   3   3   4       60.84        4.47     26.17 o
   4   3   4      858.55      880.83    113.36 o
   5   3   4       24.50       30.51     44.83 o
   6   3   4        4.28      -15.00    106.12 o
  -6   4   4       55.58      -78.16     78.16 o
  -5   4   4       12.41       43.43     66.61 o
  -4   4   4      311.71      345.11     46.31 o
  -3   4   4      313.54      291.69     35.23 o
  -2   4   4     1992.30     2033.45     56.07 o
  -1   4   4     2913.10     3221.80     89.83 o
   0   4   4     7407.85     7123.76    136.49 o
   1   4   4     3667.50     4003.18     88.47 o
   2   4   4     1721.25     1663.58     83.54 o
   3   4   4      332.12      308.45     63.08 o
   4   4   4      302.85      384.63     61.21 o
   5   4   4       12.62        1.12     53.24 o
   6   4   4       54.12       59.30    115.71 o
  -6   5   4       23.59      -33.18     81.83 o
  -5   5   4       92.62       79.32    126.26 o
  -4   5   4      389.77      467.38     69.76 o
  -3   5   4      317.60      347.71     32.00 o
  -2   5   4      283.78      269.56     36.74 o
  -1   5   4     2760.22     2702.79     79.49 o
   0   5   4     4624.57     4452.64     95.30 o
   1   5   4     2881.97     2732.04     74.90 o
   2   5   4      288.44      251.47     28.90 o
   3   5   4      290.61      248.89     37.64 o
   4   5   4      437.83      417.96     56.87 o
   5   5   4       92.85       37.55     45.76 o
   6   5   4       24.25     -115.88    115.88 o
  -6   6   4       33.76       20.37    151.60 o
  -5   6   4        1.29        5.68     70.68 o
  -4   6   4      326.92      417.40     73.78 o
  -3   6   4      955.87     1050.46     52.57 o
  -2   6   4     1271.50     1301.18     50.03 o
  -1   6   4      362.87      362.81     34.41 o
   0   6   4     1128.03     1234.34     42.29 o
   1   6   4      231.16      224.44     32.48 o
   2   6   4     1215.26     1309.86     55.20 o
   3   6   4      790.68      829.26     58.29 o
   4   6   4      344.77      423.26     77.60 o
   5   6   4        1.22      -69.56     69.56 o
   6   6   4       31.90      -40.01    127.63 o
  -6   7   4        8.24      -67.83    190.62 o
  -5   7   4        6.55      -27.28     75.86 o
  -4   7   4      333.81      413.77     77.55 o
  -3   7   4      448.10      494.31     42.65 o
  -2   7   4     1213.64     1285.19     51.78 o
  -1   7   4     1964.14     1816.91     70.64 o
   0   7   4     2223.69     2372.69     70.74 o
   1   7   4     2102.73     1949.67     66.77 o
   2   7   4     1232.51     1349.48     57.74 o
   3   7   4      440.51      419.84     56.42 o
   4   7   4      313.78      299.23     48.61 o
   5   7   4        7.66       -3.70     95.98 o
  -6   8   4        5.47      -69.00     75.32 o
  -5   8   4        9.73       -4.23     71.42 o
  -4   8   4      139.87      143.46     37.21 o
  -3   8   4      146.45      204.51     35.39 o
  -2   8   4      663.89      639.89     50.91 o
  -1   8   4      164.99      214.26     33.83 o
   0   8   4        0.18       -2.39     25.17 o
   1   8   4      235.59      257.91     35.12 o
   2   8   4      662.61      589.52     51.07 o
   3   8   4      172.82      213.22     48.61 o
   4   8   4      145.84      175.03     48.78 o
   5   8   4        7.92      -49.62     80.31 o
  -6   9   4        4.78      -32.91     82.24 o
  -5   9   4       75.26       87.10     65.76 o
  -4   9   4      431.21      468.65     47.27 o
  -3   9   4       22.70       14.04     28.44 o
  -2   9   4       19.59      -26.91     44.98 o
  -1   9   4     1550.13     1612.92     88.38 o
   0   9   4     1035.42     1137.34     48.45 o
   1   9   4     1420.63     1393.81     66.55 o
   2   9   4       24.80        9.93     38.38 o
   3   9   4       34.05       10.90     45.44 o
   4   9   4      408.13      434.52     59.57 o
   5   9   4       77.50       28.29     52.74 o
  -6  10   4        1.43        0.18     89.04 o
  -5  10   4       17.55       25.43    156.72 o
  -4  10   4      483.76      494.79     49.37 o
  -3  10   4      192.58      199.87     38.03 o
  -2  10   4       33.36       72.32     37.34 o
  -1  10   4     1027.27     1110.71     90.76 o
   0  10   4     1313.82     1409.43     67.46 o
   1  10   4      876.00      974.90     59.44 o
   2  10   4       30.02       50.72     37.42 o
   3  10   4      172.22      243.42    135.36 o
   4  10   4      472.93      612.31    151.64 o
   5  10   4       17.64       34.64     57.96 o
  -5  11   4       62.09       54.90     94.96 o
  -4  11   4        6.35      -37.09     47.86 o
  -3  11   4       75.94       37.74     51.44 o
  -2  11   4      642.09      480.27     99.12 o
  -1  11   4       16.44       36.66     59.50 o
   0  11   4     1009.53     1063.87     68.93 o
   1  11   4       26.51      -39.39     39.39 o
   2  11   4      679.52      540.90     60.59 o
   3  11   4       88.50       57.37     59.78 o
   4  11   4        9.06       12.97     66.93 o
   5  11   4       64.44      140.40     83.95 o
  -5  12   4        3.20      -88.32     88.32 o
  -4  12   4      182.96      141.54     55.28 o
  -3  12   4      216.26      194.52     63.63 o
  -2  12   4      207.32      194.39     53.29 o
  -1  12   4      181.82      208.97     46.93 o
   0  12   4      700.07      692.84     74.71 o
   1  12   4      198.45      144.68     48.75 o
   2  12   4      199.51      154.97     69.42 o
   3  12   4      209.23      124.30     67.43 o
   4  12   4      192.06      128.13     70.06 o
   5  12   4        3.47      -64.47     64.47 o
  -5  13   4       71.60      109.06     61.18 o
  -4  13   4      103.18       47.78     58.33 o
  -3  13   4       27.99       67.80     69.67 o
  -2  13   4      113.85       75.43     51.79 o
  -1  13   4       24.73      -27.04     58.69 o
   0  13   4        3.50      -90.45     90.45 o
   1  13   4       59.70       37.03     70.99 o
   2  13   4       83.86       96.91     69.69 o
   3  13   4       17.59       -0.14     66.91 o
   4  13   4      100.48      105.35     85.53 o
   5  13   4       74.68       53.59     77.92 o
  -5  14   4        3.48      -37.57     72.17 o
  -4  14   4        5.85      -54.54     66.83 o
  -3  14   4       63.16      -91.59    117.22 o
  -2  14   4       53.82       32.24     53.62 o
  -1  14   4      287.18      362.54     78.57 o
   0  14   4      187.16       90.81     67.47 o
   1  14   4      340.41      241.82    116.07 o
   2  14   4       69.82      -52.82    143.06 o
   3  14   4       68.13       87.03     70.96 o
   4  14   4        7.37      -37.58     72.39 o
   5  14   4        3.59      -75.00     75.00 o
  -4  15   4       16.44       45.85     74.97 o
  -3  15   4        2.06       47.97     69.86 o
  -2  15   4       16.25       -2.58     57.61 o
  -1  15   4      167.17      132.97    117.68 o
   0  15   4       59.42       82.53     61.70 o
   1  15   4      137.26      147.20     85.13 o
   2  15   4       20.73       81.49     59.56 o
   3  15   4        1.13       67.09     76.25 o
   4  15   4       11.70     -138.95    140.13 o
  -4  16   4       16.84       31.01     82.65 o
  -3  16   4       47.86      -82.71    157.34 o
  -2  16   4       31.89      122.64     81.34 o
  -1  16   4       93.93      195.50     75.09 o
   0  16   4      475.56      668.18    133.02 o
   1  16   4       88.55      118.14     72.42 o
   2  16   4       34.23      -60.45     79.01 o
   3  16   4       58.56       97.99     88.14 o
   4  16   4       12.91       98.32    112.93 o
  -3  17   4       10.98       23.63     91.82 o
  -2  17   4        8.71       19.29     92.34 o
  -1  17   4       18.21       55.26    137.84 o
   0  17   4      107.75      106.61     96.96 o
   1  17   4       16.63       62.94     74.85 o
   2  17   4        8.90       40.06    110.50 o
   3  17   4        7.05       95.71     89.94 o
  -3  18   4       60.99      121.86    114.40 o
  -2  18   4       17.45       44.83    100.27 o
  -1  18   4       65.92       21.36     76.61 o
   0  18   4       42.43        5.09     77.87 o
   1  18   4       70.18       68.54     80.79 o
   2  18   4       25.05      -53.06    113.15 o
   3  18   4       52.14      112.63    119.26 o
  -2  19   4        3.63      120.86    108.55 o
  -1  19   4       18.38      120.41     84.54 o
   0  19   4        7.84       67.79     96.07 o
   1  19   4       23.13       64.42    139.27 o
   2  19   4        2.43       13.92    117.18 o
  -1  20   4        4.69      -23.15    108.47 o
   0  20   4        1.79       -2.84     84.27 o
   1  20   4        6.74      -19.82     88.51 o
   1   0   5     1023.45     1056.06     38.22 o
   2   0   5      499.19      492.12     23.54 o
   3   0   5       31.01       16.81     16.73 o
   4   0   5       54.66       34.36     46.29 o
   5   0   5      923.17      964.50     85.70 o
   6   0   5        6.17      -87.57    103.35 o
  -6   1   5       24.77      -44.67    137.38 o
  -5   1   5      234.12      258.66     44.39 o
  -4   1   5      130.26       79.59     33.45 o
  -3   1   5      573.29      573.94     27.99 o
  -2   1   5      572.25      602.55     26.57 o
  -1   1   5     5053.19     4980.20    118.30 o
   0   1   5     9989.43     9611.16    199.11 o
   1   1   5     5326.22     5181.89    104.26 o
   2   1   5      704.19      715.73     28.82 o
   3   1   5      594.88      564.56     34.40 o
   4   1   5      123.49       80.44     50.16 o
   5   1   5      241.49      345.38     62.37 o
   6   1   5       24.80      -28.22    112.50 o
  -6   2   5       38.80       52.15     76.48 o
  -5   2   5      246.86      325.05     71.75 o
  -4   2   5       36.91       62.42     36.20 o
  -3   2   5      898.63      965.20     36.85 o
  -2   2   5      103.70       99.22     17.92 o
  -1   2   5      726.47      704.35     27.53 o
   0   2   5     6473.85     6533.56    138.93 o
   1   2   5      817.50      796.73     26.21 o
   2   2   5       80.22       93.25     19.04 o
   3   2   5      827.71      834.86     51.52 o
   4   2   5       40.09       65.90     80.94 o
   5   2   5      242.71      269.10     58.67 o
   6   2   5       38.28      -83.02     98.97 o
  -6   3   5       24.08      -55.98     96.91 o
  -5   3   5      193.53      213.58     72.05 o
  -4   3   5       46.43      -19.01     37.13 o
  -3   3   5      344.96      381.61     25.88 o
  -2   3   5      545.18      550.50     27.35 o
  -1   3   5       48.75       41.57     11.79 o
   0   3   5    12861.63    12286.82    240.07 o
   1   3   5       59.08       59.08     18.39 o
   2   3   5      556.48      655.47     35.21 o
   3   3   5      265.15      246.78     44.33 o
   4   3   5       50.99       58.47     44.00 o
   5   3   5      191.69      160.63     75.43 o
   6   3   5       24.18       37.07    106.25 o
  -6   4   5       18.38      -80.05     80.05 o
  -5   4   5       47.82       49.06     71.93 o
  -4   4   5      161.15      143.98     55.96 o
  -3   4   5     1219.86     1282.63     54.38 o
  -2   4   5      961.65     1034.52     38.65 o
  -1   4   5     1762.40     1861.79     62.16 o
   0   4   5       84.56       96.85     17.05 o
   1   4   5     1890.84     1999.12     55.29 o
   2   4   5      675.33      730.09     43.19 o
   3   4   5     1313.12     1348.47     59.08 o
   4   4   5      159.02       40.16    101.77 o
   5   4   5       47.50       60.06     88.42 o
   6   4   5       17.73      -34.98    110.16 o
  -6   5   5       18.89      -84.73     84.73 o
  -5   5   5      195.23      254.15     78.68 o
  -4   5   5      112.01      137.48     92.86 o
  -3   5   5       95.21      125.64     25.96 o
  -2   5   5     1138.50     1215.24     42.94 o
  -1   5   5     3363.06     3075.40     72.88 o
   0   5   5     1256.96     1212.51     39.43 o
   1   5   5     2883.54     2703.98     70.85 o
   2   5   5     1061.16     1126.24     71.30 o
   3   5   5      108.52       92.56     30.29 o
   4   5   5      111.13      115.49     55.84 o
   5   5   5      183.18      217.54     60.04 o
   6   5   5       18.09      169.98    126.24 o
  -6   6   5        6.91      -91.21     91.21 o
  -5   6   5       85.04       23.92     74.17 o
  -4   6   5       38.99       21.50     83.93 o
  -3   6   5      530.37      570.03     42.91 o
  -2   6   5     1968.11     2014.64     64.31 o
  -1   6   5     1774.75     1800.04     65.39 o
   0   6   5      229.11      253.53     21.92 o
   1   6   5     2138.62     2165.23     61.11 o
   2   6   5     2204.01     2217.06     77.47 o
   3   6   5      563.55      552.01     53.19 o
   4   6   5       48.00      109.27     48.54 o
   5   6   5       84.24       14.92     51.60 o
  -6   7   5        4.95       15.79     94.26 o
  -5   7   5       74.10      145.38    104.63 o
  -4   7   5       19.09      -69.42     69.42 o
  -3   7   5      605.33      581.46     46.61 o
  -2   7   5      607.37      463.48     36.24 o
  -1   7   5     6521.68     6590.18    173.01 o
   0   7   5       36.18       19.94     22.13 o
   1   7   5     6925.90     6941.72    175.61 o
   2   7   5      577.95      558.21     40.84 o
   3   7   5      632.93      552.84     56.12 o
   4   7   5       26.74       36.88     59.47 o
   5   7   5       82.04       39.75     56.01 o
  -6   8   5       68.18      169.03     87.10 o
  -5   8   5       27.64      -61.41     61.41 o
  -4   8   5       46.45       69.48     46.12 o
  -3   8   5      434.54      456.23     42.33 o
  -2   8   5      347.49      363.64     36.63 o
  -1   8   5     1629.39     1567.45     62.45 o
   0   8   5     1437.04     1440.72     53.39 o
   1   8   5     1787.96     1922.07     67.05 o
   2   8   5      360.71      397.54     53.21 o
   3   8   5      344.88      385.41     57.79 o
   4   8   5       61.92        1.71     47.43 o
   5   8   5       28.47       25.18     54.23 o
  -6   9   5        8.00      -84.34     84.34 o
  -5   9   5      120.42       75.88     77.69 o
  -4   9   5       70.34        8.80     32.29 o
  -3   9   5       71.19      107.60     37.73 o
  -2   9   5      451.15      462.10     41.34 o
  -1   9   5      434.07      415.29     39.79 o
   0   9   5     2419.22     2489.07     84.60 o
   1   9   5      594.53      669.81     48.81 o
   2   9   5      474.52      486.88     48.84 o
   3   9   5       61.16       35.57     49.26 o
   4   9   5       80.28      111.39     53.84 o
   5   9   5      123.16      131.59     61.73 o
  -6  10   5       19.80      -77.00    146.48 o
  -5  10   5       24.69       -6.13     80.93 o
  -4  10   5       75.60       25.35     35.43 o
  -3  10   5      402.04      498.80     49.78 o
  -2  10   5      848.78      771.56     50.52 o
  -1  10   5       42.36        2.95     34.00 o
   0  10   5     1040.94     1129.75     56.31 o
   1  10   5       68.34       80.35     41.41 o
   2  10   5      903.85      738.23     71.53 o
   3  10   5      461.39      496.17     67.74 o
   4  10   5       83.84       91.29     60.46 o
   5  10   5       23.99       39.19     61.19 o
   6  10   5       18.86      -43.48    116.62 o
  -5  11   5       18.76       89.53     90.73 o
  -4  11   5        3.92       -2.62     49.31 o
  -3  11   5      239.85      286.89     63.98 o
  -2  11   5       33.97       -7.77     52.05 o
  -1  11   5      929.58     1027.01     56.47 o
   0  11   5      208.55      200.53     53.20 o
   1  11   5      845.72      859.37     61.76 o
   2  11   5        8.41      -50.99     52.66 o
   3  11   5      258.14      122.87     64.99 o
   4  11   5        5.30       55.42     65.49 o
   5  11   5       16.64       -7.51     67.41 o
  -5  12   5       18.43      -20.59     99.92 o
  -4  12   5        8.06      -51.61     51.61 o
  -3  12   5       60.87       48.22     67.27 o
  -2  12   5       57.32       34.37     87.07 o
  -1  12   5      188.21      158.23     42.16 o
   0  12   5       78.59       10.50     50.12 o
   1  12   5      212.61      182.13     49.31 o
   2  12   5       51.83        9.21     66.57 o
   3  12   5       72.97      186.00     70.90 o
   4  12   5        8.73       50.65     67.47 o
   5  12   5       20.04      -16.19    108.70 o
  -5  13   5       14.31      -11.85    112.41 o
  -4  13   5       10.00      -13.87     57.32 o
  -3  13   5       32.04       12.15     56.27 o
  -2  13   5      286.22      179.13     75.19 o
  -1  13   5      714.06      683.40     79.68 o
   0  13   5      278.59      332.93     69.88 o
   1  13   5      707.04      832.77     99.72 o
   2  13   5      288.89      313.11     82.29 o
   3  13   5       38.02       45.17    127.95 o
   4  13   5        8.26       45.72     77.71 o
   5  13   5       14.08      -85.66     85.66 o
  -5  14   5        8.39      -38.68     79.79 o
  -4  14   5        7.40       87.75    116.88 o
  -3  14   5       42.35        7.31     66.39 o
  -2  14   5       17.90       68.37     56.05 o
  -1  14   5      192.68      155.03    125.39 o
   0  14   5        1.40      113.64     76.18 o
   1  14   5      221.25      275.46     85.27 o
   2  14   5       12.54      104.59     80.95 o
   3  14   5       29.29       88.03     74.07 o
   4  14   5        7.15      -75.03     75.03 o
   5  14   5        8.32      -64.36     82.65 o
  -4  15   5       40.14     -103.40    112.74 o
  -3  15   5        2.99        6.66     68.72 o
  -2  15   5      340.93      343.56     70.15 o
  -1  15   5      149.18      158.81     69.99 o
   0  15   5       77.72       44.48     95.63 o
   1  15   5      176.18      193.41     86.07 o
   2  15   5      370.77      399.64     97.08 o
   3  15   5        7.58      -14.79     83.30 o
   4  15   5       41.15      -42.76     85.48 o
  -4  16   5       27.96      -61.14     81.70 o
  -3  16   5       61.08      130.61     81.54 o
  -2  16   5       58.50       88.61     97.15 o
  -1  16   5       48.36      152.41    131.53 o
   0  16   5      180.23      217.98     76.25 o
   1  16   5       48.60      -81.80     94.16 o
   2  16   5       48.56      104.61     65.60 o
   3  16   5       62.60      108.37     90.14 o
   4  16   5       27.39       22.84    132.40 o
  -3  17   5        9.65      -48.38     87.48 o
  -2  17   5       32.00      -89.00     89.00 o
  -1  17   5       27.06      -66.49    114.17 o
   0  17   5       16.92      -25.46     79.68 o
   1  17   5       29.33       33.96     73.29 o
   2  17   5       27.09      -30.26    106.12 o
   3  17   5       10.80      -62.31     90.73 o
  -3  18   5       17.14      -64.42     97.19 o
  -2  18   5       17.93      176.83    107.38 o
  -1  18   5        9.61       11.04    181.08 o
   0  18   5      120.45      176.45     86.94 o
   1  18   5        4.99      -71.76     75.42 o
   2  18   5       18.29       70.84    118.52 o
   3  18   5       17.26        2.60    118.61 o
  -2  19   5        2.85      -53.15    104.26 o
  -1  19   5       32.66       70.90     84.14 o
   0  19   5       13.01      -48.30     80.22 o
   1  19   5       32.98       75.65    165.19 o
   2  19   5        2.46      -68.24    118.87 o
  -1  20   5        4.12      -52.41    108.12 o
   0  20   5        0.91      -83.35     84.84 o
   1  20   5        4.41      -36.03    109.18 o
   0   0   6    38927.62    42178.10   1202.23 o
   1   0   6     1161.23     1194.56     34.95 o
   2   0   6        0.78      -12.74     16.41 o
   3   0   6      332.75      343.51     25.37 o
   4   0   6      205.25      193.25     34.53 o
   5   0   6        3.09       -0.23     38.05 o
   6   0   6      144.68      169.01     86.40 o
  -6   1   6       34.10       10.66     73.83 o
  -5   1   6       40.97       90.22     42.92 o
  -4   1   6      568.30      621.89     47.66 o
  -3   1   6      269.91      274.18     24.78 o
  -2   1   6      348.17      363.48     23.77 o
  -1   1   6     3343.01     3438.02     77.07 o
   0   1   6     1306.06     1400.92     41.87 o
   1   1   6     3211.72     3261.21     72.93 o
   2   1   6      413.45      477.58     26.19 o
   3   1   6      227.17      274.56     22.99 o
   4   1   6      589.85      553.60     36.02 o
   5   1   6       39.41       77.31    107.45 o
   6   1   6       33.98      -93.34    113.88 o
  -6   2   6      177.77      130.77     86.59 o
  -5   2   6       33.57       69.18     45.94 o
  -4   2   6       67.07       70.29     38.97 o
  -3   2   6      853.05      842.06     37.08 o
  -2   2   6      330.59      340.98     23.37 o
  -1   2   6     2292.77     2320.70     58.66 o
   0   2   6      155.41      134.55     18.21 o
   1   2   6     1825.26     1919.07     53.87 o
   2   2   6      270.32      295.05     25.64 o
   3   2   6      883.54      835.30     44.89 o
   4   2   6       72.36       98.98     30.47 o
   5   2   6       38.47       69.70     56.72 o
   6   2   6      176.66      110.94     60.19 o
  -6   3   6        4.01       -9.36     81.06 o
  -5   3   6      137.68      206.05     74.94 o
  -4   3   6      717.22      631.92     53.62 o
  -3   3   6      157.69      163.77     34.95 o
  -2   3   6     1776.35     1748.93     54.66 o
  -1   3   6     1154.52     1080.99     37.38 o
   0   3   6      196.42      180.08     18.78 o
   1   3   6      963.57      947.23     33.47 o
   2   3   6     2031.91     1990.35     73.66 o
   3   3   6      140.55      148.55     40.93 o
   4   3   6      720.28      602.65     68.60 o
   5   3   6      134.74      118.74     64.94 o
   6   3   6        3.28      -53.63     53.63 o
  -6   4   6       30.47       32.03     86.08 o
  -5   4   6       41.20      126.18     76.10 o
  -4   4   6      318.42      331.31     48.99 o
  -3   4   6       53.94       76.02     24.08 o
  -2   4   6     1174.82     1227.26     42.64 o
  -1   4   6     6161.38     6509.35    148.31 o
   0   4   6       58.22       35.86     16.92 o
   1   4   6     5725.10     6145.30    138.22 o
   2   4   6     1102.68     1183.57     49.46 o
   3   4   6       67.29      105.91     29.95 o
   4   4   6      296.21      341.08     59.40 o
   5   4   6       43.15        8.11     52.64 o
   6   4   6       29.44       -4.57     53.13 o
  -6   5   6       33.31      -11.28     91.84 o
  -5   5   6       48.24        7.82     75.44 o
  -4   5   6      639.53      672.21     66.99 o
  -3   5   6       61.53       54.25     24.28 o
  -2   5   6      199.34      225.27     25.67 o
  -1   5   6     1474.48     1408.29     44.33 o
   0   5   6       30.79       23.61     17.98 o
   1   5   6     1234.53     1248.96     45.62 o
   2   5   6      227.12      207.22     27.42 o
   3   5   6       31.27       52.18     30.63 o
   4   5   6      597.31      622.51     55.36 o
   5   5   6       43.64      -31.25     93.90 o
  -6   6   6        0.97        9.39     95.21 o
  -5   6   6        9.59        0.56     83.69 o
  -4   6   6     1026.60     1070.26     96.88 o
  -3   6   6       29.50       56.63     31.50 o
  -2   6   6        4.28       13.98     24.35 o
  -1   6   6     2292.10     2394.84     67.88 o
   0   6   6    14538.12    14840.32    312.11 o
   1   6   6     2145.40     2150.37     66.86 o
   2   6   6        6.75        1.58     27.35 o
   3   6   6       51.19       16.34     23.47 o
   4   6   6      997.76      834.70     66.08 o
   5   6   6        8.50       43.17     91.75 o
   6   6   6        1.27      118.70     59.52 o
  -6   7   6        1.36       15.16    111.37 o
  -5   7   6       20.76       22.03    145.83 o
  -4   7   6       67.53       80.64     35.94 o
  -3   7   6      251.78      189.82     45.59 o
  -2   7   6        4.78        7.48     25.87 o
  -1   7   6       10.75      -11.53     17.43 o
   0   7   6      130.25      101.28     24.66 o
   1   7   6       32.47       19.85     22.43 o
   2   7   6       47.03       62.27     30.92 o
   3   7   6      248.81      272.32     40.64 o
   4   7   6       75.03      122.05     49.56 o
   5   7   6       20.19       -3.94     51.64 o
  -6   8   6        9.28      -34.98    141.37 o
  -5   8   6       43.06       32.47    114.25 o
  -4   8   6      296.98      308.07     36.31 o
  -3   8   6      576.32      540.52     46.11 o
  -2   8   6      933.16      924.59     49.68 o
  -1   8   6     1552.37     1587.90     56.68 o
   0   8   6      793.53      816.61     45.21 o
   1   8   6     1440.67     1458.00     59.60 o
   2   8   6      946.25      937.89     67.06 o
   3   8   6      554.48      544.05     61.25 o
   4   8   6      300.54      320.86     57.90 o
   5   8   6       45.52       79.24     91.17 o
  -6   9   6       23.61       38.74    185.76 o
  -5   9   6       29.01       10.72    108.49 o
  -4   9   6       63.16       50.75     34.08 o
  -3   9   6       16.78        4.81     37.09 o
  -2   9   6      859.29      939.91     50.94 o
  -1   9   6      248.32      289.72     38.26 o
   0   9   6      150.05      204.21     36.03 o
   1   9   6      231.79      288.20     43.18 o
   2   9   6      788.06      774.88     56.01 o
   3   9   6       24.45       -7.62     77.41 o
   4   9   6       62.97        3.71     58.44 o
   5   9   6       27.81      -37.98     58.63 o
   6   9   6       23.54       41.79     62.60 o
  -5  10   6        3.00      -82.10     82.10 o
  -4  10   6       69.20       58.02     37.84 o
  -3  10   6      101.28      156.07     48.98 o
  -2  10   6       55.62       16.54     34.59 o
  -1  10   6       13.60       12.07     38.27 o
   0  10   6      289.66      328.47     45.84 o
   1  10   6       37.98       38.96     50.56 o
   2  10   6       72.07       53.94     53.34 o
   3  10   6       98.23       38.38     63.25 o
   4  10   6       64.20       97.62    127.89 o
   5  10   6        2.21       69.89     65.97 o
  -5  11   6       19.31       -6.41    136.15 o
  -4  11   6       43.88      103.12     53.27 o
  -3  11   6      187.63      116.99     83.74 o
  -2  11   6      587.21      543.60    119.36 o
  -1  11   6      601.40      720.56     62.89 o
   0  11   6       12.95      -22.74     51.86 o
   1  11   6      501.02      632.20     57.88 o
   2  11   6      606.69      619.45     97.32 o
   3  11   6      162.80      167.94     68.54 o
   4  11   6       43.99       75.50     65.59 o
   5  11   6       17.41      -40.51     64.46 o
  -5  12   6       10.14        0.98     59.76 o
  -4  12   6      120.79      102.00     57.68 o
  -3  12   6        0.73       19.15     83.70 o
  -2  12   6       63.32       85.64     61.66 o
  -1  12   6      115.66       14.13     71.61 o
   0  12   6     1243.62     1372.78     95.35 o
   1  12   6       77.73      -30.50     65.31 o
   2  12   6       51.59      -25.70     65.71 o
   3  12   6        2.67      -56.11     65.30 o
   4  12   6      108.57      115.25     73.30 o
   5  12   6       10.66      -53.95     73.36 o
  -5  13   6       29.63      -39.56     80.03 o
  -4  13   6      155.25      132.38     69.65 o
  -3  13   6       51.38       40.37     79.77 o
  -2  13   6       58.71      223.60     84.06 o
  -1  13   6      243.65      179.64     78.46 o
   0  13   6      139.70      136.52     67.45 o
   1  13   6      244.21      280.51     79.66 o
   2  13   6       41.12      169.71     73.28 o
   3  13   6       40.63       -0.87     69.32 o
   4  13   6      162.69      168.06    162.91 o
   5  13   6       31.18      -57.78     77.84 o
  -4  14   6       19.82       43.30     73.14 o
  -3  14   6       18.57      -29.88     68.49 o
  -2  14   6       72.61       40.08     82.35 o
  -1  14   6      639.93      337.61     90.43 o
   0  14   6      479.95      412.96    106.51 o
   1  14   6      633.65      621.80    185.26 o
   2  14   6       86.74       81.16    144.75 o
   3  14   6       22.91       35.95     82.74 o
   4  14   6       23.83       28.02     80.33 o
  -4  15   6       16.64      -19.01     87.57 o
  -3  15   6       19.00      123.01     79.16 o
  -2  15   6       62.00      195.08     80.91 o
  -1  15   6       25.30      -59.83     88.05 o
   0  15   6        1.35      -78.68     94.55 o
   1  15   6       44.02        0.31     81.92 o
   2  15   6       48.47       33.08     80.33 o
   3  15   6       17.74      -20.22     84.29 o
   4  15   6       18.68       22.13     85.05 o
  -4  16   6        9.56     -125.80    200.67 o
  -3  16   6       27.48       28.95     78.20 o
  -2  16   6       17.32       59.61     95.20 o
  -1  16   6       27.70      104.74    106.04 o
   0  16   6       28.09       63.47    109.77 o
   1  16   6       29.85       68.11    107.42 o
   2  16   6       17.45      -67.64     84.56 o
   3  16   6       26.44       35.39     90.03 o
   4  16   6       11.95      -90.47     90.47 o
  -3  17   6        0.30      -33.21     93.21 o
  -2  17   6       40.49      192.48    109.59 o
  -1  17   6       27.69       26.35     73.14 o
   0  17   6        0.97      -66.93     70.40 o
   1  17   6       25.16       94.55    112.11 o
   2  17   6       34.64      103.35    116.44 o
   3  17   6        0.85      -54.60    195.91 o
  -3  18   6       33.34      150.73    108.42 o
  -2  18   6        5.54      -36.98    100.92 o
  -1  18   6        7.23      -26.72     78.83 o
   0  18   6       80.44      106.72    106.58 o
   1  18   6        8.75      184.96     86.74 o
   2  18   6        4.37      -87.31    109.51 o
   3  18   6       35.16       38.11    122.25 o
  -2  19   6       10.56       43.52    107.08 o
  -1  19   6       12.45      163.39    122.94 o
   0  19   6        6.75      -51.96     91.58 o
   1  19   6       13.24      -66.92     83.72 o
   2  19   6        6.75      186.76    138.51 o
   0  20   6        6.85      -76.02     92.10 o
   1   0   7      635.36      644.19     35.17 o
   2   0   7     3209.85     3407.39     93.01 o
   3   0   7       94.28      117.59     23.69 o
   4   0   7      175.49      268.52     38.39 o
   5   0   7      270.22      210.60     45.37 o
   6   0   7       43.11       90.46     48.34 o
  -6   1   7        6.82      157.48     79.28 o
  -5   1   7      218.90      237.81     47.87 o
  -4   1   7       33.16       18.39     36.66 o
  -3   1   7        1.39      -11.52     23.74 o
  -2   1   7       78.43       55.36     19.45 o
  -1   1   7     2783.47     2737.22     72.03 o
   0   1   7      381.34      405.99     23.46 o
   1   1   7     2257.14     2149.32     65.06 o
   2   1   7      109.19      123.94     21.79 o
   3   1   7        6.42       14.49     21.82 o
   4   1   7       46.00       20.55     27.19 o
   5   1   7      209.74      197.92     43.53 o
   6   1   7        6.88       56.66     66.78 o
  -6   2   7        2.05      -78.66     78.66 o
  -5   2   7      165.96      140.70     67.71 o
  -4   2   7       39.34       26.34     40.55 o
  -3   2   7      818.62      876.45     43.79 o
  -2   2   7      660.24      704.34     32.71 o
  -1   2   7     1221.40     1193.69     44.43 o
   0   2   7     4470.97     4560.85    102.92 o
   1   2   7     1226.31     1197.67     41.61 o
   2   2   7      740.13      814.64     39.75 o
   3   2   7      925.65     1060.33     44.62 o
   4   2   7       37.71       45.94     30.86 o
   5   2   7      172.23      142.80     56.92 o
   6   2   7        1.90      -62.08     62.08 o
  -6   3   7        4.58       35.73     86.38 o
  -5   3   7      144.91      154.57     51.19 o
  -4   3   7       88.49       87.45     45.58 o
  -3   3   7       80.99      125.16     35.06 o
  -2   3   7      195.95      178.15     23.39 o
  -1   3   7     1319.27     1399.69     50.03 o
   0   3   7      757.89      659.27     27.79 o
   1   3   7     1236.32     1366.30     43.44 o
   2   3   7      201.34      213.18     32.10 o
   3   3   7      111.08       69.84     30.22 o
   4   3   7       87.71       39.90     31.92 o
   5   3   7      140.60      108.28     45.18 o
   6   3   7        5.00       43.75     62.69 o
  -6   4   7       12.16      -41.37     88.10 o
  -5   4   7       88.21       16.25     78.48 o
  -4   4   7        2.47       40.90     45.55 o
  -3   4   7      598.19      665.66     36.74 o
  -2   4   7     1134.53     1148.41     44.09 o
  -1   4   7     2066.33     2150.58     68.40 o
   0   4   7      318.64      345.66     23.50 o
   1   4   7     2514.61     2719.28     65.81 o
   2   4   7     1346.53     1381.33     52.90 o
   3   4   7      490.39      455.81     41.81 o
   4   4   7        3.47      -22.25     31.97 o
   5   4   7       86.81      -10.63    120.82 o
   6   4   7       12.28      -42.27     66.63 o
  -6   5   7        8.33      115.58    140.98 o
  -5   5   7      177.49      167.09     84.53 o
  -4   5   7      108.30      149.31     57.52 o
  -3   5   7       83.61       69.36     27.27 o
  -2   5   7      148.25      158.70     25.36 o
  -1   5   7     1813.90     1756.92     56.05 o
   0   5   7       48.69       26.56     19.34 o
   1   5   7     2071.18     1998.40     56.08 o
   2   5   7      103.77       82.20     26.41 o
   3   5   7       68.29       68.67     32.77 o
   4   5   7      114.55       45.73     35.86 o
   5   5   7      178.23      101.24     78.51 o
   6   5   7        8.38       18.94     66.93 o
  -6   6   7        9.62        0.60     99.58 o
  -5   6   7        0.04      -52.98     82.58 o
  -4   6   7      276.62      351.78     41.95 o
  -3   6   7      747.03      726.76     46.63 o
  -2   6   7      866.73      925.82     42.72 o
  -1   6   7      133.69      106.78     23.39 o
   0   6   7      111.01      146.81     24.22 o
   1   6   7      128.82      136.05     25.22 o
   2   6   7      900.96      949.94     48.14 o
   3   6   7      738.20      806.84     63.44 o
   4   6   7      284.01      339.95     54.93 o
   5   6   7        0.24      -34.40     47.30 o
   6   6   7        8.88      -32.56     65.37 o
  -6   7   7        4.19       68.50    152.47 o
  -5   7   7       35.35       15.66     86.93 o
  -4   7   7      113.86      159.14     47.04 o
  -3   7   7      489.42      509.13     44.00 o
  -2   7   7       66.40      148.16     29.06 o
  -1   7   7     2059.64     1901.71     67.74 o
   0   7   7     3623.00     3784.75    101.24 o
   1   7   7     1928.61     1774.40     60.51 o
   2   7   7       61.17       69.35     41.31 o
   3   7   7      524.53      576.82     50.54 o
   4   7   7      133.05      128.30     51.06 o
   5   7   7       30.18       -3.44     70.73 o
   6   7   7        4.47      -35.11     66.28 o
  -6   8   7       14.65      -47.38    152.77 o
  -5   8   7        1.28      -86.39     86.39 o
  -4   8   7      150.50      170.31     42.49 o
  -3   8   7      871.59      894.18     56.47 o
  -2   8   7      790.87      799.81     43.67 o
  -1   8   7      457.88      521.48     39.79 o
   0   8   7      214.56      246.87     30.79 o
   1   8   7      447.08      494.98     39.93 o
   2   8   7      740.42      743.91     62.56 o
   3   8   7     1004.38      949.56     63.36 o
   4   8   7      166.87      204.49     63.20 o
   5   8   7        1.59      -58.39     58.39 o
   6   8   7       14.13      -65.59     65.59 o
  -6   9   7        5.38       60.79     99.97 o
  -5   9   7       62.04       69.36     83.76 o
  -4   9   7        8.88      -25.69     40.59 o
  -3   9   7      379.83      471.56     56.10 o
  -2   9   7      254.01      238.38     42.84 o
  -1   9   7      459.48      482.21     42.98 o
   0   9   7      690.56      722.88     47.83 o
   1   9   7      381.63      332.92     45.55 o
   2   9   7      214.60      214.71     41.86 o
   3   9   7      446.45      420.82     64.22 o
   4   9   7        4.60       86.67     62.19 o
   5   9   7       60.28      107.57     66.18 o
   6   9   7        4.90      -31.16     88.68 o
  -5  10   7       33.56        3.48     95.57 o
  -4  10   7       96.71      122.18     53.70 o
  -3  10   7      420.38      474.31     58.84 o
  -2  10   7      223.17      301.92     58.30 o
  -1  10   7      268.25      330.50     42.93 o
   0  10   7      732.17      793.34     50.99 o
   1  10   7      233.04      181.25     51.97 o
   2  10   7      249.51      311.61     69.15 o
   3  10   7      380.43      468.57     78.11 o
   4  10   7       92.37      116.43     68.89 o
   5  10   7       34.39      -15.46     66.59 o
  -5  11   7       22.61        6.18     94.67 o
  -4  11   7       12.95      -32.93     52.70 o
  -3  11   7       96.34       68.10    100.45 o
  -2  11   7      317.35      316.82     66.58 o
  -1  11   7      477.73      554.19     50.04 o
   0  11   7       26.04      -45.97     45.97 o
   1  11   7      618.78      549.61     69.51 o
   2  11   7      377.60      304.28     76.67 o
   3  11   7       78.94       22.35     66.92 o
   4  11   7       16.78       65.84     71.24 o
   5  11   7       25.72       65.19     74.53 o
  -5  12   7       13.11       34.87     64.70 o
  -4  12   7        3.44       -6.53     62.47 o
  -3  12   7       92.55      212.10     92.02 o
  -2  12   7      150.04      201.12     77.71 o
  -1  12   7      161.55      248.06     79.49 o
   0  12   7      556.40      683.19     81.57 o
   1  12   7      161.69      353.41     79.74 o
   2  12   7      130.93       97.10    112.97 o
   3  12   7       90.88      230.25     79.36 o
   4  12   7        3.83       -1.86     69.39 o
   5  12   7       11.16       39.74     76.75 o
  -5  13   7       31.58       -0.73    101.44 o
  -4  13   7        9.91      -43.65     66.19 o
  -3  13   7       28.17      172.11    140.85 o
  -2  13   7       74.82      146.24     80.68 o
  -1  13   7      159.74      344.11     86.03 o
   0  13   7     1051.52     1150.57    116.67 o
   1  13   7      126.60       52.27    105.97 o
   2  13   7       70.33      118.72     77.61 o
   3  13   7       30.87       47.19     74.42 o
   4  13   7       11.92      -24.48     73.64 o
   5  13   7       30.44       -2.55     82.33 o
  -4  14   7       19.51       15.66     71.86 o
  -3  14   7       22.30      -22.62    150.84 o
  -2  14   7        2.89      -56.36     74.92 o
  -1  14   7       99.04       50.89    101.40 o
   0  14   7      114.52        5.94     96.93 o
   1  14   7       74.31      103.96     80.17 o
   2  14   7        6.59        3.37     78.11 o
   3  14   7       33.31      -64.84     77.96 o
   4  14   7       17.53       -8.83     77.73 o
  -4  15   7       12.10      -72.99     72.99 o
  -3  15   7      133.95      196.12     81.30 o
  -1  15   7      119.40       94.07    107.42 o
   0  15   7       20.45        1.91     94.85 o
   1  15   7      108.95      109.39     88.86 o
   2  15   7       83.20       97.92     89.47 o
   3  15   7      146.23      121.81    184.87 o
   4  15   7       10.15       -7.49     86.94 o
  -4  16   7       16.87       69.75     96.98 o
  -3  16   7       34.86      -59.65     92.69 o
  -2  16   7       15.34      123.29     97.11 o
  -1  16   7       30.22       22.98    110.68 o
   0  16   7        2.77      -99.75     99.75 o
   1  16   7       25.88      -60.22    100.06 o
   2  16   7       19.39       54.18     91.38 o
   3  16   7       30.04       18.11     92.24 o
   4  16   7       16.06       70.62    118.00 o
  -3  17   7        4.95       18.12     97.41 o
  -2  17   7        8.17       86.57    106.69 o
  -1  17   7        8.76      -81.89    113.71 o
   0  17   7      129.00       35.42    123.16 o
   1  17   7       17.63      -40.19    113.97 o
   2  17   7       11.88      -84.67    110.20 o
   3  17   7        4.45      -20.98     96.92 o
  -2  18   7        1.93      106.38    113.54 o
  -1  18   7       40.75      214.04     90.93 o
   0  18   7       32.55      158.34    153.20 o
   1  18   7       43.98      -19.46    118.35 o
   2  18   7        0.95       56.57    121.82 o
  -2  19   7        5.70       23.89    115.23 o
  -1  19   7       35.02      -37.37    117.18 o
   0  19   7       47.33       69.99    113.62 o
   1  19   7       31.97       62.28     90.13 o
   2  19   7        6.15      166.43    142.89 o
   0   0   8     1108.87     1233.21     57.66 o
   1   0   8     3967.14     3869.24    104.75 o
   2   0   8      295.64      301.90     27.60 o
   3   0   8      705.01      732.89     41.14 o
   4   0   8        7.19        5.09     29.43 o
   5   0   8       25.31      -43.29     43.29 o
   6   0   8       28.64       -4.72     51.30 o
  -6   1   8       14.30        7.10     52.20 o
  -5   1   8        7.45       21.74     46.04 o
  -4   1   8      573.32      503.17     40.94 o
  -3   1   8       12.62      -20.79     22.86 o
  -2   1   8      698.34      698.85     44.46 o
  -1   1   8     2922.95     2882.11     91.26 o
   0   1   8     7175.40     7153.28    155.16 o
   1   1   8     2928.70     2945.47     84.22 o
   2   1   8      631.32      652.89     38.91 o
   3   1   8        4.30      -11.36     27.57 o
   4   1   8      613.77      594.65     46.54 o
   5   1   8        5.71       13.58     49.46 o
   6   1   8       13.10        7.34     58.85 o
  -6   2   8       60.45       76.36     86.89 o
  -5   2   8       33.95       25.76     49.46 o
  -4   2   8      143.26       96.90     32.92 o
  -3   2   8      692.42      675.61     38.04 o
  -2   2   8     1022.46     1020.04     43.07 o
  -1   2   8     2438.82     2457.44     82.22 o
   0   2   8     4985.58     5194.17    117.07 o
   1   2   8     2522.21     2615.55     71.54 o
   2   2   8     1014.82     1051.42     47.54 o
   3   2   8      623.11      624.88     38.83 o
   4   2   8      122.60      105.27     44.01 o
   5   2   8       30.90       52.07     47.67 o
   6   2   8       58.48      109.33     58.50 o
  -6   3   8        3.03       54.32     90.31 o
  -5   3   8       47.20       14.26     51.50 o
  -4   3   8      293.57      267.21     37.93 o
  -3   3   8      324.58      355.70     32.42 o
  -2   3   8      687.83      659.82     38.64 o
  -1   3   8      816.83      809.16     40.98 o
   0   3   8      215.67      303.25     23.55 o
   1   3   8     1107.15     1183.56     38.57 o
   2   3   8      592.47      602.59     37.72 o
   3   3   8      347.02      312.74     49.75 o
   4   3   8      299.72      305.24     44.46 o
   5   3   8       51.07       -5.51     47.23 o
   6   3   8        2.98       -3.25     77.47 o
  -6   4   8       33.67      152.13     95.57 o
  -5   4   8        3.53      -30.42     57.85 o
  -4   4   8      536.66      537.57     43.48 o
  -3   4   8      284.07      270.68     31.08 o
  -2   4   8      961.97     1003.37     42.55 o
  -1   4   8      447.84      396.23     30.72 o
   0   4   8    11884.39    11995.27    239.22 o
   1   4   8      373.75      372.82     27.59 o
   2   4   8      976.32     1094.18     49.64 o
   3   4   8      258.31      264.91     32.11 o
   4   4   8      555.67      627.70     72.88 o
   5   4   8        4.62        5.17     46.74 o
   6   4   8       33.10       36.55     77.38 o
  -6   5   8       40.02      -47.43     96.43 o
  -5   5   8       28.34       25.87     84.13 o
  -4   5   8      182.01      116.10     34.79 o
  -3   5   8      308.13      321.27     39.43 o
  -2   5   8      373.85      313.65     30.78 o
  -1   5   8     1103.24     1129.82     43.52 o
   0   5   8     1609.04     1529.11     50.09 o
   1   5   8     1275.72     1343.41     44.14 o
   2   5   8      341.44      349.29     33.51 o
   3   5   8      308.58      338.25     41.39 o
   4   5   8      156.37      142.13     49.72 o
   5   5   8       26.47       -5.40     98.85 o
   6   5   8       38.80       34.33     76.78 o
  -6   6   8       20.25       -5.10    175.53 o
  -5   6   8       21.47       83.90     89.85 o
  -4   6   8      681.33      715.89     54.16 o
  -3   6   8      514.34      529.53     40.19 o
  -2   6   8      327.21      353.59     33.12 o
  -1   6   8     1097.28     1169.58     53.09 o
   0   6   8       34.38      -12.73     22.25 o
   1   6   8     1052.89     1158.35     48.57 o
   2   6   8      374.70      339.72     44.77 o
   3   6   8      542.17      547.06     53.59 o
   4   6   8      685.35      654.34     72.92 o
   5   6   8       20.82      -56.42     56.42 o
   6   6   8       21.86       38.32     77.17 o
  -6   7   8       23.58      -56.96    154.81 o
  -5   7   8       22.82      -85.71     85.71 o
  -4   7   8       84.44       95.18     39.38 o
  -3   7   8      102.61       62.91     35.23 o
  -2   7   8     1207.28     1276.42     54.08 o
  -1   7   8      334.52      281.46     26.95 o
   0   7   8      140.36      153.42     30.70 o
   1   7   8      311.44      350.52     35.94 o
   2   7   8     1280.77     1200.22     63.75 o
   3   7   8      111.86      105.91     40.86 o
   4   7   8       87.64       65.45     53.63 o
   5   7   8       24.68       47.14     59.12 o
   6   7   8       23.41       64.77     78.73 o
  -6   8   8       11.72      -14.61    161.14 o
  -5   8   8       18.95       -2.38    127.28 o
  -4   8   8      243.41       88.66     79.15 o
  -3   8   8       55.61        1.76     38.27 o
  -2   8   8      403.33      492.28     40.03 o
  -1   8   8      231.46      227.14     33.58 o
   0   8   8     1567.99     1604.86     63.90 o
   1   8   8      264.27      254.32     39.77 o
   2   8   8      347.13      461.63     48.84 o
   3   8   8       49.00       71.09     53.24 o
   4   8   8      229.77      171.01     65.68 o
   5   8   8       15.98      -17.15     65.22 o
   6   8   8       12.29      -30.44     65.49 o
  -5   9   8        3.54        0.00     88.38 o
  -4   9   8      281.79      403.17    134.06 o
  -3   9   8       17.19       -6.98     45.82 o
  -2   9   8       33.62      -29.90     29.90 o
  -1   9   8      370.49      310.38     38.86 o
   0   9   8      190.05      229.24     36.30 o
   1   9   8      370.47      390.74     72.83 o
   2   9   8       32.76      -39.97     40.02 o
   3   9   8       17.06      -17.00     58.90 o
   4   9   8      297.16      303.62     75.55 o
   5   9   8        4.46       -3.98     94.94 o
  -5  10   8        8.13      -63.08     90.30 o
  -4  10   8       48.44       43.49     86.58 o
  -3  10   8       46.65       20.64     82.57 o
  -2  10   8      187.23      131.20     74.77 o
  -1  10   8      833.18      912.98     55.89 o
   0  10   8     1843.15     2088.46    101.72 o
   1  10   8      992.21      882.28     71.67 o
   2  10   8      195.70      179.81     71.26 o
   3  10   8       31.82      -59.12     59.12 o
   4  10   8       59.79      -60.75     63.77 o
   5  10   8        7.29      -56.03     70.86 o
  -5  11   8       24.25       22.64     61.72 o
  -4  11   8       58.38       19.29     90.93 o
  -3  11   8       28.05       62.55     83.98 o
  -2  11   8      159.33       80.12     60.02 o
  -1  11   8      304.28      339.13     60.59 o
   0  11   8       83.76      210.02     55.66 o
   1  11   8      400.11      361.71     81.35 o
   2  11   8      134.74      118.55     69.36 o
   3  11   8       31.60       87.54     70.91 o
   4  11   8       48.89      -54.64     69.34 o
   5  11   8       24.61       65.57     78.45 o
  -5  12   8        8.55       11.99     64.79 o
  -4  12   8       39.73       78.73     66.41 o
  -3  12   8       92.45      117.70    136.86 o
  -2  12   8       93.83       52.36     78.96 o
  -1  12   8      326.39      206.49     80.02 o
   0  12   8        9.47       -6.20     61.27 o
   1  12   8      314.14      279.34     79.80 o
   2  12   8      116.51      151.61     77.70 o
   3  12   8       92.83      132.45     75.19 o
   4  12   8       44.57      -68.00    111.80 o
   5  12   8        8.65      -76.89     76.89 o
  -5  13   8       31.48      -28.57     84.45 o
  -4  13   8       48.98       96.06     75.67 o
  -3  13   8       10.19     -137.25    137.25 o
  -2  13   8       94.58      -95.73    130.16 o
  -1  13   8      199.23      152.74     79.90 o
   0  13   8        0.01      -60.67     70.20 o
   1  13   8      170.87      305.10     85.07 o
   2  13   8       84.03      118.11    146.35 o
   3  13   8       16.15       82.28     80.15 o
   4  13   8       51.61       89.35     81.88 o
  -4  14   8       49.97      188.46     83.04 o
  -3  14   8       12.64     -133.61    133.61 o
  -2  14   8       67.96      218.49    156.24 o
  -1  14   8        1.83       82.80    101.66 o
   0  14   8       19.08       27.79     99.93 o
   1  14   8        8.43       26.22     79.26 o
   2  14   8       65.77       85.67     87.58 o
   3  14   8       13.28      -79.70     79.70 o
   4  14   8       48.98       12.42     84.17 o
  -4  15   8       19.97      -11.51     77.37 o
  -3  15   8        4.23       96.76     89.95 o
  -1  15   8       33.92      237.65    117.92 o
   0  15   8       24.04      128.49    107.34 o
   1  15   8       28.33       57.18    100.10 o
   2  15   8        2.82      -17.80     84.34 o
   3  15   8        3.16      -87.66    140.05 o
   4  15   8       22.13        7.34     92.43 o
  -3  16   8       28.35      -13.83     92.77 o
  -1  16   8       29.07       73.48    115.66 o
   0  16   8      201.15       87.18    113.75 o
   1  16   8       41.91      176.09    120.69 o
   2  16   8        3.40        8.98     86.57 o
   3  16   8       21.50       29.94    139.03 o
  -3  17   8       17.17      106.99    102.70 o
  -2  17   8       43.04       -6.03     97.32 o
  -1  17   8       18.10      -75.17    116.14 o
   0  17   8       10.65      141.20    126.80 o
   1  17   8       12.65      -31.78    122.21 o
   2  17   8       36.41       -4.08    118.18 o
   3  17   8       16.14      -34.38    116.05 o
  -2  18   8       12.05       89.91    109.51 o
   0  18   8       77.48      184.98    139.03 o
   1  18   8       39.10      124.51    130.18 o
   2  18   8       14.43     -110.98    110.98 o
  -1  19   8       30.40       10.32    115.79 o
   0  19   8        0.99      -19.87     85.41 o
   1  19   8       26.30       97.80    139.07 o
   1   0   9     5553.95     5424.92    130.65 o
   2   0   9        4.33        5.01     18.43 o
   3   0   9       62.04       60.08     28.43 o
   4   0   9      309.37      374.85     43.53 o
   5   0   9       59.08       33.99     39.10 o
   6   0   9       13.49      -47.95     63.13 o
  -6   1   9        6.03       26.26     56.54 o
  -5   1   9       43.56       64.69     49.32 o
  -4   1   9      170.96      193.51     45.60 o
  -3   1   9      418.52      389.20     36.09 o
  -2   1   9     1355.84     1418.36     58.19 o
  -1   1   9      108.69      100.23     23.74 o
   0   1   9       31.26       40.04     19.94 o
   1   1   9      210.42      193.62     25.21 o
   2   1   9     1248.94     1309.28     57.50 o
   3   1   9      355.64      345.98     47.81 o
   4   1   9      159.42      222.69     40.15 o
   5   1   9       44.28      -31.37     51.11 o
   6   1   9        5.99      -22.11     69.77 o
  -6   2   9        0.03      -45.74     57.38 o
  -5   2   9       95.44      184.71     87.09 o
  -4   2   9       22.32       18.84     33.33 o
  -3   2   9      360.02      428.30     35.23 o
  -2   2   9       17.56      -10.47     23.64 o
  -1   2   9       57.95       18.75     18.99 o
   0   2   9     2349.49     2060.99     58.56 o
   1   2   9       43.20       19.53     21.98 o
   2   2   9        6.67       16.89     24.18 o
   3   2   9      339.93      374.59     44.01 o
   4   2   9       37.69       15.75     35.58 o
   5   2   9       89.67      112.17     55.17 o
   6   2   9        0.01       52.86     84.36 o
  -6   3   9        9.88       91.71    106.30 o
  -5   3   9       88.97      110.94     56.08 o
  -4   3   9      174.66      191.94     38.58 o
  -3   3   9      636.02      630.02     40.77 o
  -2   3   9      136.75      114.69     26.84 o
  -1   3   9     2709.60     2837.21     93.81 o
   0   3   9     1712.90     1816.55     52.43 o
   1   3   9     2881.58     2928.46     80.86 o
   2   3   9      121.53      131.71     29.53 o
   3   3   9      677.40      710.97     43.30 o
   4   3   9      184.13      143.81     38.27 o
   5   3   9       86.86       23.20     53.13 o
   6   3   9       10.37       18.98     63.36 o
  -6   4   9        1.53       61.77     99.13 o
  -5   4   9       17.75       -0.62     61.67 o
  -4   4   9        2.10       14.85     32.23 o
  -3   4   9      507.46      528.99     39.00 o
  -2   4   9      328.00      294.23     30.32 o
  -1   4   9      432.93      372.20     38.81 o
   0   4   9     2150.44     2208.55     63.98 o
   1   4   9      360.17      380.21     31.27 o
   2   4   9      277.85      308.26     34.19 o
   3   4   9      575.56      534.56     40.67 o
   4   4   9        1.52      -46.53     46.53 o
   5   4   9       19.61        7.21     57.74 o
   6   4   9        1.80       -3.51     66.31 o
  -6   5   9       12.30       -4.68    102.64 o
  -5   5   9       67.67       61.86     67.37 o
  -4   5   9       25.03      -34.08     34.08 o
  -3   5   9      141.64      130.91     31.63 o
  -2   5   9      715.81      739.95     41.07 o
  -1   5   9      305.47      327.09     30.86 o
   0   5   9     1576.48     1476.20     49.77 o
   1   5   9      245.40      301.71     30.34 o
   2   5   9      757.40      888.87     48.01 o
   3   5   9      180.65      124.12     71.82 o
   4   5   9       22.81      -10.90     49.50 o
   5   5   9       67.24       22.26     61.59 o
   6   5   9       12.96      -13.65     62.90 o
  -6   6   9        3.44       94.16    163.26 o
  -5   6   9        4.27      -85.12    174.75 o
  -4   6   9      197.21      175.23     39.82 o
  -3   6   9      732.99      751.81     47.47 o
  -2   6   9       12.50       62.97     28.50 o
  -1   6   9     1078.21      938.81     76.69 o
   0   6   9      525.40      540.42     36.55 o
   1   6   9      934.91      906.23     48.71 o
   2   6   9       20.37       -6.45     26.26 o
   3   6   9      710.73      778.36     76.99 o
   4   6   9      179.64      205.02     56.19 o
   5   6   9        5.28        1.90     61.47 o
   6   6   9        3.62      100.32     66.44 o
  -5   7   9       90.99      -72.85    105.06 o
  -4   7   9       56.89       -2.96     39.22 o
  -3   7   9      211.88      157.60     40.84 o
  -2   7   9      150.01      124.27     30.94 o
  -1   7   9       15.01      -10.89     23.22 o
   0   7   9      242.35      244.66     32.72 o
   1   7   9       63.29       52.01     34.53 o
   2   7   9      213.03      239.79     41.69 o
   3   7   9      160.23      118.55     56.12 o
   4   7   9       71.01       84.32     62.11 o
   5   7   9       94.37      116.04     68.24 o
   6   7   9        2.57      -66.95     66.95 o
  -5   8   9       56.72      -88.52    131.18 o
  -4   8   9      194.31       57.11     87.79 o
  -3   8   9      549.21      659.67     55.08 o
  -2   8   9        2.26       -1.33     28.92 o
  -1   8   9        8.37       31.43     30.94 o
   0   8   9     2465.32     2440.27     85.61 o
   1   8   9       14.31       70.55     38.37 o
   2   8   9        2.97       -2.42     48.42 o
   3   8   9      524.12      492.86     88.16 o
   4   8   9      168.91      127.82     74.43 o
   5   8   9       58.18       54.57     96.07 o
  -5   9   9      129.03      -72.96    126.59 o
  -4   9   9       31.66       93.11     85.89 o
  -3   9   9      171.90       83.24     67.15 o
  -2   9   9       32.42       -7.70     42.89 o
  -1   9   9     1197.78     1302.16     57.83 o
   0   9   9     1495.29     1594.42     75.33 o
   1   9   9     1166.43     1174.81     67.75 o
   2   9   9       10.62       31.46    106.19 o
   3   9   9      140.67      129.38     68.77 o
   4   9   9       30.97       40.07     68.81 o
   5   9   9      125.52       61.28     75.24 o
  -5  10   9       11.68      -30.80     55.25 o
  -4  10   9        4.25      104.17    132.14 o
  -3  10   9        7.90      -89.30     89.30 o
  -2  10   9       32.91       19.70     48.12 o
  -1  10   9      296.30      341.11     47.14 o
   0  10   9      372.74      334.52     49.41 o
   1  10   9      271.43      282.60     66.23 o
   2  10   9       46.08      -62.18     62.18 o
   3  10   9       14.56      -56.70    100.36 o
   4  10   9        4.84       53.73     74.16 o
   5  10   9       13.61      -27.70     97.69 o
  -5  11   9       13.35       10.21     63.51 o
  -4  11   9       45.32      125.29    140.59 o
  -3  11   9      132.49       47.08    133.52 o
  -2  11   9      603.37      662.68    124.90 o
  -1  11   9      683.13      673.61     97.91 o
   0  11   9        3.97       -2.52     59.14 o
   1  11   9      672.52      764.26     98.73 o
   2  11   9      580.88      557.09     91.15 o
   3  11   9      140.64      235.49     99.88 o
   4  11   9       44.15      -29.37     73.26 o
   5  11   9       15.46        2.93     80.76 o
  -5  12   9       22.18       30.36     68.98 o
  -4  12   9        2.66     -131.66    133.83 o
  -3  12   9       96.76      -89.69    132.31 o
  -2  12   9       76.24      -67.41     74.25 o
  -1  12   9       20.42       19.59     75.10 o
   0  12   9      152.35      213.75     80.95 o
   1  12   9       12.39      -67.18     67.18 o
   2  12   9       82.26       30.69     75.94 o
   3  12   9       87.88       89.91     88.78 o
   4  12   9        2.01        5.87     98.34 o
   5  12   9       24.32       25.55    113.82 o
  -4  13   9       48.30       47.39     90.78 o
  -3  13   9       11.56     -140.89    140.89 o
  -2  13   9       40.70     -134.04    136.95 o
  -1  13   9       67.16       56.44     97.76 o
   0  13   9        8.09      -86.27     86.27 o
   1  13   9       67.20       57.79     90.65 o
   2  13   9       48.14       85.02     79.58 o
   3  13   9       19.71      -72.69     72.69 o
   4  13   9       43.90        5.43    115.29 o
  -4  14   9        2.03       17.84     76.06 o
  -3  14   9      116.31       97.58    160.31 o
  -1  14   9       38.96       84.45    107.99 o
   0  14   9      236.50      356.52    123.38 o
   1  14   9       47.76       85.19     82.50 o
   2  14   9       33.44       19.52    122.32 o
   3  14   9      108.65      285.32    107.47 o
   4  14   9        0.84       67.67    207.76 o
  -4  15   9        1.15      -68.45     92.60 o
  -1  15   9       30.71        6.33    108.55 o
   0  15   9        5.61      -60.00    101.79 o
   1  15   9       30.38       97.97    113.06 o
   2  15   9       21.66      -82.56     82.56 o
   3  15   9       64.62        8.48     92.10 o
   4  15   9        1.77      -32.32     93.10 o
  -3  16   9        9.44      -26.36     95.76 o
  -1  16   9        3.71      -81.11    112.80 o
   0  16   9       18.83      -45.30    106.77 o
   1  16   9        0.75      131.31    114.88 o
   2  16   9       63.46      -43.70    111.02 o
   3  16   9        8.65       62.49    117.89 o
  -3  17   9        2.17        5.25     98.06 o
   0  17   9       39.40      -60.48    122.25 o
   1  17   9      113.01       83.45    124.64 o
   2  17   9       53.20      131.79    132.48 o
   3  17   9        2.66       -7.33    128.28 o
  -2  18   9        2.78       68.97    116.10 o
   0  18   9        1.09      177.87    140.03 o
   1  18   9       25.67       16.56    130.36 o
   2  18   9        3.80      -81.67    123.07 o
   0  19   9       11.36       57.01    141.59 o
   0   0  10     3484.23     3991.89    136.95 o
   1   0  10      601.80      615.84     35.08 o
   2   0  10        2.99      -21.88     21.88 o
   3   0  10      428.44      470.09     40.65 o
   4   0  10       90.25       69.00     56.47 o
   5   0  10       39.08       47.83     59.32 o
   6   0  10       40.88       21.12    126.07 o
  -6   1  10        6.71      -65.26     78.60 o
  -5   1  10       15.01       24.41     39.80 o
  -4   1  10      386.11      302.82     48.97 o
  -3   1  10      529.41      497.01     41.62 o
  -2   1  10      435.22      516.08     46.24 o
  -1   1  10     1126.89     1197.29     49.56 o
   0   1  10     4784.30     4797.18    112.53 o
   1   1  10     1156.66     1166.52     46.42 o
   2   1  10      408.17      412.24     35.37 o
   3   1  10      567.85      571.11     53.34 o
   4   1  10      352.08      353.09     45.75 o
   5   1  10       15.27      -25.66     55.50 o
   6   1  10        6.32      -69.47     70.25 o
  -6   2  10       36.22      -27.27     86.79 o
  -5   2  10        4.82      -11.80     53.21 o
  -4   2  10      112.22       43.18     41.65 o
  -3   2  10       56.50       55.27     34.21 o
  -2   2  10     1238.21     1239.01     58.74 o
  -1   2  10        9.14        2.86     23.86 o
   0   2  10     2389.27     2451.54     73.37 o
   1   2  10       29.32       12.49     23.97 o
   2   2  10     1308.31     1238.88     52.38 o
   3   2  10       46.82       17.92     31.70 o
   4   2  10      114.71       81.30     40.99 o
   5   2  10        4.54      -57.93     95.44 o
   6   2  10       37.48       80.58     96.61 o
  -6   3  10        5.23      -52.17     77.56 o
  -5   3  10       39.87       66.98     56.70 o
  -4   3  10       64.43       69.81     44.80 o
  -3   3  10        2.66       43.19     31.44 o
  -2   3  10       90.34       56.14     24.16 o
  -1   3  10     3003.02     3035.53    102.94 o
   0   3  10     3599.92     3685.35     92.84 o
   1   3  10     3121.23     3291.67     89.53 o
   2   3  10       98.01       86.06     35.55 o
   3   3  10        3.07        2.80     31.60 o
   4   3  10       70.51       84.70     51.99 o
   5   3  10       43.67       48.47     62.28 o
   6   3  10        5.22      -64.32     72.68 o
  -6   4  10       17.82      -78.77    128.93 o
  -5   4  10       12.72       -8.67     64.14 o
  -4   4  10      276.04      269.84     41.31 o
  -3   4  10      393.79      400.86     43.82 o
  -2   4  10      351.34      340.80     52.09 o
  -1   4  10      937.81      905.50     53.38 o
   0   4  10     1385.71     1462.26     50.46 o
   1   4  10     1145.42     1182.57     47.98 o
   2   4  10      327.82      325.86     36.95 o
   3   4  10      441.17      317.68     65.13 o
   4   4  10      269.65      270.12     74.10 o
   5   4  10       13.90       48.24     63.32 o
   6   4  10       16.96       54.56     70.30 o
  -6   5  10       20.22      -62.21    139.37 o
  -5   5  10       14.95      -59.04     59.04 o
  -4   5  10      302.37      357.51     46.02 o
  -3   5  10       15.78       79.96     37.58 o
  -2   5  10       53.31       41.86     25.76 o
  -1   5  10      382.66      359.88     35.65 o
   0   5  10     2098.68     2115.90     69.51 o
   1   5  10      341.46      277.96     43.96 o
   2   5  10       59.26       41.01     28.08 o
   3   5  10       20.07       37.33     33.13 o
   4   5  10      344.16      394.60     73.34 o
   5   5  10       13.27       19.58     64.89 o
   6   5  10       20.29       93.74    121.32 o
  -5   6  10       33.57      -68.49     68.49 o
  -4   6  10      193.30      168.61     41.11 o
  -3   6  10      151.19      142.49     49.06 o
  -2   6  10      251.93      227.41     48.96 o
  -1   6  10      349.74      310.02     38.02 o
   0   6  10      419.97      424.31     54.62 o
   1   6  10      490.15      499.54     37.66 o
   2   6  10      259.16      227.81     44.91 o
   3   6  10      117.15       64.84     53.65 o
   4   6  10      200.23      160.66     68.66 o
   5   6  10       35.11      -65.16     65.16 o
   6   6  10       15.89       -3.99     71.31 o
  -4   7  10      129.57       83.56     67.78 o
  -3   7  10      120.99       65.27     41.36 o
  -2   7  10      688.98      651.98     47.02 o
  -1   7  10      861.39      851.44     51.27 o
   0   7  10      233.70      252.99     34.56 o
   1   7  10      962.86      896.64     57.64 o
   2   7  10      650.83      661.76     63.00 o
   3   7  10       97.55      101.73     64.63 o
   4   7  10      115.17       60.31     66.60 o
   5   7  10       16.26       58.57     72.08 o
  -4   8  10      104.10       33.87     78.79 o
  -3   8  10       99.20       63.14     55.13 o
  -2   8  10      575.59      702.07     53.40 o
  -1   8  10      124.94       75.47     37.15 o
   0   8  10      262.49      221.17     43.27 o
   1   8  10      150.85       70.26     41.51 o
   2   8  10      660.98      623.87     72.90 o
   3   8  10      120.94      129.48    138.14 o
   4   8  10      109.28        4.74     65.87 o
   5   8  10       10.41       -4.63    113.04 o
  -5   9  10      122.21       40.71    138.51 o
  -4   9  10      175.82       46.04    130.62 o
  -3   9  10       52.58      127.96     66.19 o
  -2   9  10       82.04       83.26     50.88 o
  -1   9  10      460.06      489.40     51.10 o
   0   9  10       66.03       30.70     43.82 o
   1   9  10      366.84      369.06     50.76 o
   2   9  10       98.39       77.47     69.67 o
   3   9  10       67.48       97.01     78.77 o
   4   9  10      159.74      192.17     75.29 o
   5   9  10      118.05      149.04     83.24 o
  -5  10  10        0.50      -19.94     90.45 o
  -4  10  10      119.86      183.98    138.20 o
  -3  10  10       37.32       76.04    130.66 o
  -2  10  10       50.37       82.94     57.59 o
  -1  10  10      401.09      529.50     71.65 o
   0  10  10       12.65       56.87     47.16 o
   1  10  10      336.22      345.49     79.93 o
   2  10  10       29.72      -49.88    148.18 o
   3  10  10       55.84       -9.93     70.52 o
   4  10  10      109.92       96.67     78.10 o
   5  10  10        0.30        9.03     81.30 o
  -5  11  10       26.55       13.95     68.69 o
  -4  11  10       99.47     -140.16    140.16 o
  -3  11  10        7.66       -4.29    136.34 o
  -2  11  10       50.51       67.47     94.81 o
  -1  11  10      312.99      184.11     82.01 o
   0  11  10      169.71      128.02     78.87 o
   1  11  10      314.76      197.84     82.15 o
   2  11  10       63.94      102.21     77.80 o
   3  11  10       10.64       -6.04     78.03 o
   4  11  10      116.14      187.37     89.05 o
   5  11  10       26.37       24.70     84.99 o
  -4  12  10       66.81      -57.70    141.67 o
  -3  12  10       12.82     -135.13    135.13 o
  -2  12  10       17.16      -35.16    142.84 o
  -1  12  10       30.24      -17.51     86.36 o
   0  12  10      152.75      168.92    121.84 o
   1  12  10       45.77      238.48    156.35 o
   2  12  10       10.67      236.94     85.55 o
   3  12  10        7.56        0.68    108.49 o
   4  12  10       68.91       65.72     87.50 o
  -4  13  10       44.36        3.99    156.15 o
  -3  13  10       50.75     -147.74    147.74 o
  -1  13  10        4.85      -48.42     92.82 o
   0  13  10      178.61      144.23    110.20 o
   1  13  10       19.52      -49.71     81.95 o
   2  13  10       14.37     -130.84    280.79 o
   3  13  10       61.21      101.07    136.12 o
   4  13  10       41.54        4.49     90.79 o
  -4  14  10       14.75      144.23     97.45 o
  -1  14  10        9.63      -69.62    100.40 o
   0  14  10      204.24      285.47    118.91 o
   1  14  10       17.38      -93.55     94.81 o
   2  14  10       25.62      -61.32     85.93 o
   3  14  10       20.32      -82.66     82.66 o
   4  14  10       13.20      -20.17     97.01 o
  -1  15  10       29.74      -14.70    107.03 o
   0  15  10       23.51      250.35    121.17 o
   1  15  10       35.51        1.13    108.34 o
   2  15  10       25.71       53.86     92.33 o
   3  15  10        7.19       19.07    114.17 o
  -1  16  10      106.65      563.87    156.33 o
   0  16  10       27.99      -31.69    112.15 o
   1  16  10       96.54      156.50    135.08 o
   2  16  10       12.99      -49.33    117.09 o
   3  16  10       37.80     -166.66    184.68 o
   0  17  10       74.08      -47.99    124.81 o
   1  17  10        9.69       13.79    131.09 o
   2  17  10       13.14        1.13    123.29 o
   0  18  10       77.04       54.41    136.34 o
   1  18  10        3.03       27.31    143.58 o
   1   0  11      234.68      245.66     30.73 o
   2   0  11      103.84      118.24     31.03 o
   3   0  11        0.68       -9.52     38.47 o
   4   0  11       24.87        0.99     65.84 o
   5   0  11       60.36       15.78     69.60 o
   6   0  11       18.85      -79.88     79.88 o
  -6   1  11        1.18      -50.69    169.53 o
  -5   1  11       23.17      105.18     77.34 o
  -4   1  11       72.34       92.17     43.29 o
  -3   1  11      258.80      267.28     43.46 o
  -2   1  11      954.25     1124.11     65.22 o
  -1   1  11     2039.81     1940.44     71.52 o
   0   1  11       53.78       19.93     25.75 o
   1   1  11     2222.05     2084.81     67.84 o
   2   1  11     1166.58     1240.52     53.77 o
   3   1  11      227.66      263.78     46.51 o
   4   1  11       69.46       59.53     54.41 o
   5   1  11       26.45       36.70     72.70 o
   6   1  11        1.24      -30.06     77.83 o
  -6   2  11        0.77       77.01     92.92 o
  -5   2  11      106.64      156.83     78.47 o
  -4   2  11       42.82      118.37     43.37 o
  -3   2  11      492.61      436.88     59.12 o
  -2   2  11       37.04        8.57     26.40 o
  -1   2  11      626.60      577.86     40.03 o
   0   2  11     2374.60     2498.38     76.31 o
   1   2  11      590.59      634.70     38.43 o
   2   2  11       38.92       67.78     33.78 o
   3   2  11      448.93      447.60     50.57 o
   4   2  11       34.48       38.51     54.10 o
   5   2  11      106.86       34.65     68.66 o
   6   2  11        0.72       71.09     81.25 o
  -6   3  11        1.20      -85.56     85.56 o
  -5   3  11       88.34      151.40     86.11 o
  -4   3  11      103.63       18.27     39.93 o
  -3   3  11      192.77      244.24     66.39 o
  -2   3  11      405.75      352.72     43.26 o
  -1   3  11      611.44      598.68     39.45 o
   0   3  11     3830.44     3798.42     97.38 o
   1   3  11      379.98      342.91     34.51 o
   2   3  11      414.68      471.22     49.39 o
   3   3  11      231.64      160.60     44.20 o
   4   3  11       88.26       46.36     62.85 o
   5   3  11       90.13       96.64     91.56 o
   6   3  11        1.22       -7.36     76.34 o
  -6   4  11        0.81       12.15    153.96 o
  -5   4  11       27.62       90.01     71.50 o
  -4   4  11       51.48       41.24     39.04 o
  -3   4  11      292.18      278.84     47.77 o
  -2   4  11       50.39       11.81     23.01 o
  -1   4  11      852.87      924.65     52.08 o
   0   4  11     1780.09     1645.63     60.31 o
   1   4  11      831.35      868.43     45.02 o
   2   4  11       21.97       22.04     28.13 o
   3   4  11      319.53      381.35     62.94 o
   4   4  11       58.09       31.35     63.41 o
   5   4  11       26.76      -46.78     65.48 o
   6   4  11        0.95       23.96     78.53 o
  -5   5  11      128.67       29.96     73.00 o
  -4   5  11       27.41       37.21     56.51 o
  -3   5  11      253.77      241.84     43.05 o
  -2   5  11      127.42       80.98     31.58 o
  -1   5  11     2914.42     2996.41     86.78 o
   0   5  11      477.97      515.78     43.21 o
   1   5  11     2671.05     2682.90     86.45 o
   2   5  11      120.27       92.23     40.05 o
   3   5  11      271.02      292.35     62.00 o
   4   5  11       25.50       28.00     64.24 o
   5   5  11      122.76      200.37     75.12 o
   6   5  11        4.76      -90.69     90.69 o
  -5   6  11        1.27      141.02    117.61 o
  -4   6  11       83.36       96.98     61.54 o
  -3   6  11       30.46       20.98     52.26 o
  -2   6  11      218.18      344.09     68.68 o
  -1   6  11      274.34      238.47     33.16 o
   0   6  11      172.82      128.40     46.62 o
   1   6  11      229.56      232.08     38.67 o
   2   6  11      235.15      301.78     40.92 o
   3   6  11       39.24       10.86     62.24 o
   4   6  11       90.89      123.84     69.52 o
   5   6  11        2.26       82.48     75.31 o
  -5   7  11      107.43      121.08    123.55 o
  -4   7  11       51.14      -69.84    101.14 o
  -3   7  11       98.19       46.78     54.75 o
  -2   7  11      623.83      562.99     54.76 o
  -1   7  11     1822.46     1864.23     75.52 o
   0   7  11      215.52      232.99     40.45 o
   1   7  11     1900.33     2011.38     77.02 o
   2   7  11      623.84      535.56     82.57 o
   3   7  11      118.47       42.93     67.95 o
   4   7  11       40.93       90.95     70.81 o
   5   7  11      109.73      113.38     79.52 o
  -4   8  11       13.15        2.12    106.77 o
  -3   8  11      433.79      505.37    151.04 o
  -2   8  11       80.23       46.19     42.00 o
  -1   8  11       81.57       42.76     30.61 o
   0   8  11      646.06      666.97     50.81 o
   1   8  11       46.84       61.41     51.44 o
   2   8  11       80.41       -5.79    105.86 o
   3   8  11      366.98      372.70     82.62 o
   4   8  11       11.07       -4.53     71.02 o
   5   8  11       10.96      -31.42     78.70 o
  -5   9  11       47.17       37.28    141.20 o
  -4   9  11        1.00       -6.67     85.79 o
  -3   9  11        4.24      103.16     82.12 o
  -2   9  11      301.70      241.77     65.15 o
  -1   9  11      265.19      282.01     57.24 o
   0   9  11      875.65      867.67     71.30 o
   1   9  11      332.23      378.74     62.11 o
   2   9  11      333.28      280.61     78.39 o
   3   9  11       12.99      -66.72     66.72 o
   4   9  11        0.86      -72.11     72.11 o
   5   9  11       48.63      -15.31     81.48 o
  -5  10  11       11.47     -142.45    142.45 o
  -4  10  11       41.78     -131.53    132.70 o
  -3  10  11      289.28      341.96     96.41 o
  -2  10  11      267.21      318.61     70.76 o
  -1  10  11       50.12      -31.56     65.74 o
   0  10  11      277.58      269.80     62.34 o
   1  10  11       51.21      -18.30     70.19 o
   2  10  11      241.68      203.96     77.00 o
   3  10  11      284.22      416.75     89.57 o
   4  10  11       46.92       11.69     77.34 o
   5  10  11       10.15       59.55     88.86 o
  -4  11  11        6.00     -142.58    142.58 o
  -3  11  11       15.78       14.96    145.27 o
  -2  11  11       18.28       39.83    173.99 o
  -1  11  11      193.89      210.46     74.55 o
   0  11  11       54.49       91.44     58.57 o
   1  11  11      170.54      251.06     83.85 o
   2  11  11       21.41        4.02     74.19 o
   3  11  11       12.52      -35.81     76.44 o
   4  11  11        8.07     -100.69    143.12 o
  -4  12  11        7.13      -98.88    148.83 o
  -3  12  11       56.79      110.33    148.61 o
  -1  12  11      155.82      111.63    108.38 o
   0  12  11       28.11       18.29     98.15 o
   1  12  11      150.54      148.54    193.93 o
   2  12  11       64.39        7.89     81.56 o
   3  12  11       65.95       20.12     80.22 o
   4  12  11        8.59       -8.12     83.98 o
  -1  13  11      126.89      369.35    128.06 o
   0  13  11       74.36      -90.52     93.12 o
   1  13  11      121.43      152.73     90.55 o
   2  13  11       84.42       33.09     85.80 o
   3  13  11       16.59      142.33     89.16 o
   4  13  11        3.33       36.43    184.66 o
  -1  14  11       35.79      224.78    129.06 o
   0  14  11        1.95      113.41    118.78 o
   1  14  11       38.13      -13.27    109.85 o
   2  14  11      121.45       -8.26    159.62 o
   3  14  11       21.78      222.29    103.19 o
   4  14  11        5.25      -56.79    114.14 o
  -1  15  11       50.32     -116.57    116.57 o
   0  15  11        9.38      196.73    131.75 o
   1  15  11       68.12      152.64    131.88 o
   2  15  11       56.94      -47.17    108.25 o
   3  15  11       11.26      -76.13     95.85 o
   0  16  11       15.17     -115.88    115.88 o
   1  16  11       72.78       35.72    127.67 o
   2  16  11        2.54       99.06    137.42 o
   3  16  11       19.86       37.63    126.98 o
   0  17  11        0.64      -31.30    140.94 o
   1  17  11       23.97      227.55    151.43 o
   2  17  11       15.21      252.87    146.66 o
   0  18  11        0.99      -30.30    147.87 o
   1  18  11        2.87      -80.55    141.46 o
   0   0  12     3133.19     2998.32    136.33 o
   1   0  12     1338.78     1429.70     55.76 o
   2   0  12        9.55        2.43     42.56 o
   3   0  12      974.23      867.66     63.27 o
   4   0  12      238.72      191.85     78.90 o
   5   0  12        0.70      -71.60     71.60 o
   6   0  12       16.87       58.65    117.81 o
  -6   1  12        0.59        7.78    176.66 o
  -5   1  12       41.38      -23.31    108.10 o
  -4   1  12       58.87      141.27     61.82 o
  -3   1  12      275.30      323.53     59.48 o
  -2   1  12       85.56       55.91     32.03 o
  -1   1  12      441.53      492.14     44.10 o
   0   1  12      291.52      342.47     38.31 o
   1   1  12      523.00      550.53     38.98 o
   2   1  12      146.08      187.97     34.48 o
   3   1  12      199.70      121.58     58.95 o
   4   1  12       67.48      122.74     68.49 o
   5   1  12       42.61      126.35     75.91 o
   6   1  12        0.55      -10.08     84.16 o
  -6   2  12       18.93      -23.92     92.60 o
  -5   2  12       58.82       53.96     78.98 o
  -4   2  12       16.33      -23.38     59.95 o
  -3   2  12      187.49      176.80     52.33 o
  -2   2  12      307.06      316.24     37.19 o
  -1   2  12      851.79      844.13     56.17 o
   0   2  12      420.12      410.88     43.09 o
   1   2  12      887.89      878.06     54.55 o
   2   2  12      349.57      276.78     51.73 o
   3   2  12      175.94      153.09     59.92 o
   4   2  12       18.50      -68.72     98.34 o
   5   2  12       60.65       70.47     74.30 o
   6   2  12       19.04      113.90     84.87 o
  -5   3  12       14.40       15.09     81.35 o
  -4   3  12       52.72       -1.97     69.77 o
  -3   3  12       90.76       36.69     42.09 o
  -2   3  12     2242.18     2309.51     82.78 o
  -1   3  12      254.51      281.31     36.51 o
   0   3  12      358.37      364.84     39.97 o
   1   3  12      230.87      192.22     33.40 o
   2   3  12     2206.70     2239.48     96.36 o
   3   3  12       72.22       33.45     56.41 o
   4   3  12       52.53       -2.29     95.65 o
   5   3  12       13.76       43.20     72.90 o
  -5   4  12        0.72        8.11    128.02 o
  -4   4  12       11.67       -5.77     71.74 o
  -3   4  12       82.60      193.39     62.16 o
  -2   4  12      223.52      177.70     36.73 o
  -1   4  12      310.69      268.59     37.41 o
   0   4  12       10.89       -8.09     33.27 o
   1   4  12      282.21      280.34     45.02 o
   2   4  12      210.28      150.66     36.19 o
   3   4  12       78.36      -42.29     63.19 o
   4   4  12        8.04       -4.44     90.58 o
   5   4  12        0.46      -45.76     96.72 o
  -5   5  12       52.14       39.25    140.68 o
  -4   5  12      427.60      255.55    108.96 o
  -3   5  12      116.47       54.35     60.48 o
  -2   5  12      418.32      362.78     71.13 o
  -1   5  12     1113.92     1068.50     52.94 o
   0   5  12      414.82      447.37     43.98 o
   1   5  12     1102.50     1163.79     58.85 o
   2   5  12      451.69      519.09     58.21 o
   3   5  12      104.79      158.09     69.85 o
   4   5  12      405.29      388.98     81.41 o
   5   5  12       51.72       96.27     78.04 o
  -5   6  12       12.12        0.22    121.69 o
  -4   6  12      218.15      205.32     88.39 o
  -3   6  12      111.85       28.62     74.61 o
  -2   6  12       57.58      122.35     53.81 o
  -1   6  12      258.26      245.94     37.81 o
   0   6  12     1292.24     1321.02     63.63 o
   1   6  12      227.11      248.78     43.21 o
   2   6  12       49.26      -51.60    116.46 o
   3   6  12       95.42       58.02     69.16 o
   4   6  12      212.27      225.98    141.63 o
   5   6  12       10.55        5.48     75.84 o
  -5   7  12       51.73      113.97    126.15 o
  -4   7  12       40.17      -87.09     87.09 o
  -3   7  12       33.83       33.37    114.84 o
  -2   7  12       72.26       26.18     48.17 o
  -1   7  12      335.16      268.48     43.96 o
   0   7  12       13.38       66.76     38.33 o
   1   7  12      294.39      242.89     56.29 o
   2   7  12       28.85       40.14     66.86 o
   3   7  12       47.39       45.44     70.67 o
   4   7  12       45.85      104.65     77.08 o
   5   7  12       54.51       88.63     84.79 o
  -4   8  12      129.82      272.16    130.66 o
  -3   8  12      110.65       86.25     92.14 o
  -2   8  12      389.34      374.19     60.00 o
  -1   8  12      146.46       75.05     47.98 o
   0   8  12      724.47      699.19     67.02 o
   1   8  12      103.64       52.43     52.94 o
   2   8  12      371.03      305.31     83.55 o
   3   8  12      121.59      155.73     77.17 o
   4   8  12      135.51      -18.69    119.74 o
   5   8  12        3.86      -13.45    183.88 o
  -5   9  12       32.37      -45.87    148.96 o
  -4   9  12       25.74      -76.42     86.64 o
  -3   9  12       20.86      -56.97     80.27 o
  -2   9  12       36.11       55.13     95.92 o
  -1   9  12       75.04       77.63     57.54 o
   0   9  12        0.35      -13.43     53.38 o
   1   9  12       56.68       14.50     72.82 o
   2   9  12       20.64      107.81     91.32 o
   3   9  12       16.60       53.13    150.45 o
   4   9  12       26.60      -87.29     87.29 o
   5   9  12       31.81       46.50     87.39 o
  -4  10  12       14.32       13.53    146.87 o
  -3  10  12       59.60      -42.26     84.02 o
  -2  10  12       41.27       -0.73     82.14 o
  -1  10  12        0.38      -29.55     85.53 o
   0  10  12       45.31      112.07     60.64 o
   1  10  12        7.07       98.27     75.46 o
   2  10  12       53.21       -0.95     73.08 o
   3  10  12       62.75       79.15    121.30 o
   4  10  12       17.18      135.72     87.77 o
   5  10  12       10.71       21.20    111.33 o
  -4  11  12      115.75     -106.47    152.77 o
  -2  11  12       62.92      -92.69     92.69 o
  -1  11  12      103.40      112.75     76.33 o
   0  11  12        7.06      -58.57     65.21 o
   1  11  12       61.82       17.50     77.39 o
   2  11  12       53.00       97.12     82.10 o
   3  11  12       43.96      154.68     85.45 o
   4  11  12      108.19      178.27    194.32 o
  -1  12  12      164.05      259.55    113.15 o
   0  12  12      175.42      214.37    113.02 o
   1  12  12      119.11       76.38     83.98 o
   2  12  12        8.89      -67.80     81.65 o
   3  12  12       41.51       48.98     87.12 o
   4  12  12       31.35      -87.09     87.09 o
  -1  13  12       24.08      -66.54    104.95 o
   0  13  12       94.47      122.55    113.62 o
   1  13  12       20.30      -96.89     96.89 o
   2  13  12       27.17        2.48     88.20 o
   3  13  12        4.98      -97.07    149.52 o
   4  13  12       21.33       -9.49     95.61 o
  -1  14  12       46.20       85.58    127.54 o
   0  14  12      175.62      372.30    141.63 o
   1  14  12       50.40      265.53    130.01 o
   2  14  12       35.06      147.18    124.12 o
   3  14  12       55.78       12.70    155.91 o
   0  15  12        0.02     -113.10    113.10 o
   1  15  12       15.39       60.43    127.63 o
   2  15  12       40.81     -110.29    110.29 o
   3  15  12       23.07      247.19    138.12 o
   0  16  12        0.61      -53.28    127.06 o
   1  16  12        0.78     -114.19    125.33 o
   2  16  12        2.74      -73.83    123.25 o
   0  17  12        6.51       51.54    147.05 o
   1  17  12       64.70      134.43    152.81 o
   1   0  13      362.96      399.31     40.72 o
   2   0  13       62.24       20.65     36.15 o
   3   0  13      118.01       80.77     69.75 o
   4   0  13       31.33       91.63     72.48 o
   5   0  13        3.65      -47.53     76.99 o
  -5   1  13       26.25       86.10     83.44 o
  -4   1  13       51.96      -44.52     71.17 o
  -3   1  13      229.83      233.49     76.27 o
  -2   1  13       65.76       74.71     41.03 o
  -1   1  13     1202.49     1283.92     66.59 o
   0   1  13      794.96      887.48     76.77 o
   1   1  13     1009.60     1053.50     52.15 o
   2   1  13       64.90       47.65     35.65 o
   3   1  13      277.59      366.38     78.61 o
   4   1  13       60.37       81.34     73.48 o
   5   1  13       23.63      -55.92     76.28 o
  -5   2  13       23.15      177.25    109.38 o
  -4   2  13        9.73       26.90     74.21 o
  -3   2  13      167.98      111.99    140.46 o
  -2   2  13      782.75      740.48     53.02 o
  -1   2  13      476.34      532.36     43.48 o
   0   2  13       91.04       35.67     39.17 o
   1   2  13      389.08      431.53     39.53 o
   2   2  13      754.77      596.07     67.94 o
   3   2  13      222.31      220.05     74.51 o
   4   2  13       10.90      -57.31     70.21 o
   5   2  13       25.14       12.07    105.11 o
  -5   3  13      119.62      243.54     90.58 o
  -4   3  13        7.12       -4.70     77.68 o
  -3   3  13       38.05      -58.68     67.45 o
  -2   3  13      210.39      210.79     49.65 o
  -1   3  13      835.06      855.99     51.11 o
   0   3  13     1127.83     1128.89     58.00 o
   1   3  13      821.22      826.23     49.46 o
   2   3  13      236.66      292.52    107.66 o
   3   3  13       36.14       65.22     68.81 o
   4   3  13       13.48       71.15     71.13 o
   5   3  13      121.60       50.00     77.71 o
  -5   4  13       31.55       41.54     89.21 o
  -4   4  13        0.18       -5.47     75.05 o
  -3   4  13      353.05      387.74     84.52 o
  -2   4  13      430.18      471.78     57.13 o
  -1   4  13      659.12      676.90     62.50 o
   0   4  13       20.34       54.54     36.95 o
   1   4  13      615.28      555.06     52.35 o
   2   4  13      428.50      473.52     82.13 o
   3   4  13      321.02      277.00     77.46 o
   4   4  13        0.45        2.31     73.60 o
   5   4  13       30.72      -34.87     72.93 o
  -5   5  13       49.83       97.01    109.74 o
  -4   5  13       45.22       35.11     90.11 o
  -3   5  13       28.41       44.71     72.23 o
  -2   5  13       45.45      -17.63     49.98 o
  -1   5  13      972.90     1001.14     67.57 o
   0   5  13       75.49       48.44     37.66 o
   1   5  13     1272.42     1326.94     76.51 o
   2   5  13       59.82       56.97     67.82 o
   3   5  13       14.80      -66.86     66.86 o
   4   5  13       53.00       38.71     75.31 o
   5   5  13       54.58       35.70     78.52 o
  -5   6  13       17.46       63.36    170.50 o
  -4   6  13       79.43      178.25    131.48 o
  -3   6  13      130.37      280.76     85.37 o
  -2   6  13      946.65     1070.06     84.43 o
  -1   6  13      264.06      285.74     49.94 o
   0   6  13       17.70      -38.35     38.35 o
   1   6  13      228.68      204.68     56.69 o
   2   6  13      919.91      701.26     97.31 o
   3   6  13      142.66      222.04     80.73 o
   4   6  13       82.73      137.73     79.67 o
   5   6  13       15.45       16.01    101.03 o
  -5   7  13       39.70       53.02    131.79 o
  -4   7  13       31.42      -58.92     84.13 o
  -3   7  13       25.72       18.50     79.78 o
  -2   7  13      250.39      155.33     97.39 o
  -1   7  13      567.92      618.39     64.89 o
   0   7  13      855.14      975.37     82.62 o
   1   7  13      565.42      536.90     68.40 o
   2   7  13      243.36      167.57     79.28 o
   3   7  13       29.86       96.39     77.63 o
   4   7  13       39.51       92.63     80.83 o
   5   7  13       36.38       30.17     92.36 o
  -5   8  13       33.15       -2.95    131.79 o
  -4   8  13        0.33     -107.29    107.29 o
  -3   8  13      198.30      174.19     74.57 o
  -2   8  13       71.05        2.18     67.33 o
  -1   8  13      238.18      270.28     75.16 o
   0   8  13       14.00       96.85     55.20 o
   1   8  13      249.92      271.86     81.85 o
   2   8  13       63.51      -22.40     77.38 o
   3   8  13      244.53      194.88     92.69 o
   4   8  13        1.00       16.87     80.39 o
   5   8  13       34.79       29.87     87.76 o
  -4   9  13       12.22      -85.38     85.38 o
  -3   9  13       14.58       16.36     89.55 o
  -2   9  13      224.38      333.85    121.51 o
  -1   9  13       21.15       36.70     73.87 o
   0   9  13      480.67      510.53     72.73 o
   1   9  13       28.81       53.86     76.50 o
   2   9  13      201.95      342.33    121.80 o
   3   9  13       18.00       61.35     84.41 o
   4   9  13       16.47       23.19     87.22 o
  -4  10  13       32.65       25.88    127.41 o
  -3  10  13      121.84      265.70    134.78 o
  -2  10  13      170.59      124.98    120.43 o
  -1  10  13      312.16      282.85     82.92 o
   0  10  13      172.54      177.33     73.48 o
   1  10  13      317.75      265.23     88.32 o
   2  10  13      171.36      152.74    122.12 o
   3  10  13       98.19      112.18     87.81 o
   4  10  13       29.61      -82.45     82.45 o
  -3  11  13        9.91      159.66    124.94 o
  -2  11  13       10.14       68.24    115.36 o
  -1  11  13      422.85      394.06    103.13 o
   0  11  13       10.54      -17.47     96.37 o
   1  11  13      502.24      451.79     99.62 o
   2  11  13       10.78      -87.29    222.44 o
   3  11  13        4.71      -83.43     83.43 o
   4  11  13       20.31      -92.29    170.07 o
  -2  12  13       44.95      -39.28    108.90 o
  -1  12  13       35.53       77.03     81.67 o
   0  12  13       88.24       22.15    106.30 o
   1  12  13       35.13      178.13    114.45 o
   2  12  13       37.74       51.81     87.36 o
   3  12  13      121.51      -11.98     90.84 o
   4  12  13       42.92      -76.60    190.57 o
   0  13  13      342.79      261.58    130.83 o
   1  13  13       54.74      -60.82    107.51 o
   2  13  13        5.36       10.01    112.80 o
   3  13  13       12.81      -89.84     89.84 o
   0  14  13       11.98      133.00    122.86 o
   1  14  13       26.66      -57.61    111.02 o
   2  14  13       19.98      199.59    131.09 o
   3  14  13       28.11      -30.13     99.20 o
   0  15  13        1.74      -32.43    126.41 o
   1  15  13       93.65      109.29    131.92 o
   2  15  13       32.35       96.15    131.79 o
   0  16  13        8.50      -21.46    130.70 o
   1  16  13       22.36      -22.15    135.34 o
   2  16  13       26.23       52.37    135.56 o
   0  17  13       25.33        0.43    152.34 o
   0   0  14      122.20      118.28     65.79 o
   1   0  14      618.95      645.53     49.13 o
   2   0  14       59.26       42.54     66.95 o
   3   0  14      199.93      187.11    140.83 o
   4   0  14       61.51       48.69     79.26 o
   5   0  14       36.76      -56.97     84.21 o
  -5   1  14        4.66       95.39     85.84 o
  -4   1  14      113.12      171.20     85.33 o
  -3   1  14       19.69        9.44     70.57 o
  -2   1  14      336.66      330.76     84.99 o
  -1   1  14      575.15      630.99     48.16 o
   0   1  14      190.93      176.24     47.08 o
   1   1  14      574.07      598.31     47.90 o
   2   1  14      412.52      282.56     92.75 o
   3   1  14        8.82      182.29     74.22 o
   4   1  14      119.95      116.36     80.59 o
   5   1  14        4.88       25.17     82.08 o
  -5   2  14       11.56      -66.44     85.03 o
  -4   2  14      151.55      114.16     83.87 o
  -3   2  14      107.15       48.66     84.36 o
  -2   2  14      611.58      492.39     89.54 o
  -1   2  14      198.51      260.36     46.47 o
   0   2  14     2131.58     2128.27    100.11 o
   1   2  14      122.93       71.87     50.59 o
   2   2  14      584.95      546.25    111.30 o
   3   2  14      116.41      112.31     75.15 o
   4   2  14      141.14       11.45     91.73 o
   5   2  14       10.02       89.19     83.88 o
  -5   3  14        1.36      -79.52     83.91 o
  -4   3  14        9.48      -77.38     77.38 o
  -3   3  14       57.07       40.71     74.69 o
  -2   3  14      419.91      373.41     82.03 o
  -1   3  14       88.36      103.63     59.01 o
   0   3  14        3.28       13.94     42.37 o
   1   3  14       94.24        5.84     48.30 o
   2   3  14      270.59      206.30     76.40 o
   3   3  14       57.38       -8.38     69.98 o
   4   3  14       11.89      -39.63     74.41 o
   5   3  14        1.73      -92.79     92.79 o
  -5   4  14       11.02       58.82     99.85 o
  -4   4  14       77.20      -77.72     79.09 o
  -3   4  14      268.39      233.60     82.03 o
  -2   4  14      280.85      244.69     81.95 o
  -1   4  14      107.56      109.76     54.39 o
   0   4  14     1249.97     1264.25     77.82 o
   1   4  14      145.30      147.50     53.35 o
   2   4  14      332.49      136.70     75.14 o
   3   4  14      230.30      222.05     80.86 o
   4   4  14       80.40       67.30    163.37 o
   5   4  14        9.73       15.80     85.12 o
  -5   5  14       15.92       -5.29     97.20 o
  -4   5  14      184.79      196.88     91.40 o
  -3   5  14      176.74       62.52     79.53 o
  -2   5  14       90.69      178.22     77.83 o
  -1   5  14      346.34      408.18     62.22 o
   0   5  14      471.79      437.02     58.02 o
   1   5  14      375.88      503.82     68.43 o
   2   5  14       81.12      -12.79     71.64 o
   3   5  14      143.07      -13.76     78.16 o
   4   5  14      171.40      238.94     88.01 o
   5   5  14       14.56       60.62    176.57 o
  -5   6  14        4.28      -95.11     95.11 o
  -4   6  14        5.50       38.98     88.64 o
  -3   6  14       84.81       25.40     79.41 o
  -2   6  14        3.62       -0.46     72.75 o
  -1   6  14       78.52      102.71     56.10 o
   0   6  14      310.86      196.17    135.22 o
   1   6  14       71.45       71.53     70.89 o
   2   6  14        9.31      -38.04     67.42 o
   3   6  14       92.54      124.03     81.61 o
   4   6  14        2.93       54.70     83.03 o
   5   6  14        4.36       -2.17     89.18 o
  -5   7  14       43.10       63.60    142.11 o
  -4   7  14       74.25       78.34     95.57 o
  -3   7  14       46.79      -80.05     80.05 o
  -2   7  14      401.91      379.42     90.68 o
  -1   7  14      219.66      203.62     72.56 o
   0   7  14       56.55       46.41     56.14 o
   1   7  14      163.75      292.11    138.25 o
   2   7  14      387.44      540.47     93.44 o
   3   7  14       42.73       31.55     80.00 o
   4   7  14       70.61       38.95    100.08 o
   5   7  14       42.93      134.15     95.17 o
  -4   8  14       58.22      194.43    136.73 o
  -3   8  14       25.78      103.65    116.40 o
  -2   8  14        7.78      -91.04     91.04 o
  -1   8  14       94.53       22.54    134.02 o
   0   8  14      384.96      420.83     82.90 o
   1   8  14       74.31       87.08     78.41 o
   2   8  14       14.87       10.46     76.93 o
   3   8  14       18.24      -25.66    132.09 o
   4   8  14       52.61       27.22    108.12 o
  -4   9  14       64.24      228.03    146.31 o
  -3   9  14       17.74       54.54    122.25 o
  -2   9  14        8.83      -27.53    104.87 o
  -1   9  14       92.28      128.82     70.55 o
   0   9  14      296.05      376.67     85.07 o
   1   9  14      116.78      170.72     87.22 o
   2   9  14       13.56        1.56     78.56 o
   3   9  14       16.65      -27.80     82.56 o
   4   9  14       63.96       -3.41     89.09 o
  -4  10  14       96.11      164.78    139.85 o
  -3  10  14       78.89      307.75    141.07 o
  -2  10  14       72.35      -45.04    109.55 o
  -1  10  14       78.99      101.93     78.69 o
   0  10  14      431.23      517.57    130.53 o
   1  10  14       91.76       24.52     81.37 o
   2  10  14       64.80       35.01     85.49 o
   3  10  14       68.50       53.71     89.37 o
   4  10  14      101.53       44.15     93.28 o
  -3  11  14       49.30      -39.41    125.59 o
  -2  11  14       58.66      277.75    134.78 o
  -1  11  14       49.30       96.80     84.25 o
   0  11  14        5.27       19.99    104.82 o
   1  11  14       61.27      -38.97     96.67 o
   2  11  14       51.90       41.92    116.75 o
   3  11  14       45.42       14.68     92.43 o
   4  11  14       23.28       26.42     96.88 o
  -2  12  14       13.42        3.12    123.29 o
   0  12  14       17.29       85.62    118.35 o
   1  12  14       28.06       76.78    114.49 o
   2  12  14       17.71      -54.49    109.38 o
   3  12  14       28.30       64.26     96.13 o
   0  13  14        0.38        5.68    111.89 o
   1  13  14       44.37      189.66    125.24 o
   2  13  14      151.20      101.70    128.06 o
   3  13  14       23.58      -57.81     97.59 o
   0  14  14       94.58       69.23    125.76 o
   1  14  14        2.84     -116.01    118.31 o
   2  14  14       34.22       73.00    128.84 o
   0  15  14        8.65      -61.82    127.89 o
   1  15  14       23.71      239.47    149.56 o
   2  15  14       26.35      -61.30    123.07 o
   0  16  14        6.45      -31.43    143.23 o
   1  16  14       34.85      175.31    150.91 o
   1   0  15     1023.67     1095.86     87.15 o
   2   0  15      442.65      340.87     82.65 o
   3   0  15      162.67      240.57     84.97 o
   4   0  15        2.06       59.20     81.72 o
   5   0  15        0.16      -79.20     96.18 o
  -5   1  15       25.32      159.10     98.62 o
  -4   1  15       38.28       57.06     83.03 o
  -3   1  15       17.12      -20.26     73.55 o
  -2   1  15      115.25      118.05     74.02 o
  -1   1  15      231.05      200.29     77.43 o
   0   1  15      121.57      121.66     51.23 o
   1   1  15      314.46      389.38     73.88 o
   2   1  15       76.19       59.04     73.93 o
   3   1  15       16.66      -29.57     75.63 o
   4   1  15       34.39       41.34     80.60 o
   5   1  15       26.33       64.93     91.91 o
  -5   2  15       37.44       39.79     97.01 o
  -4   2  15       77.76       98.80    132.85 o
  -3   2  15      293.36      212.27     86.53 o
  -2   2  15        4.99       30.98    137.34 o
  -1   2  15      118.50      141.70     63.63 o
   0   2  15     1036.91     1033.41     77.08 o
   1   2  15      122.27      114.80     54.59 o
   2   2  15       11.29       14.08     71.96 o
   3   2  15      285.55      338.91     89.47 o
   4   2  15       84.22       32.99     82.46 o
   5   2  15       36.78      -83.54     89.12 o
  -5   3  15       28.44        3.00    143.51 o
  -4   3  15       47.26      -46.76     81.39 o
  -3   3  15      107.27      167.62     86.71 o
  -2   3  15       15.36      152.59    101.72 o
  -1   3  15      290.89      137.78     59.10 o
   0   3  15      829.69      704.35     75.52 o
   1   3  15      347.13      457.87     68.06 o
   2   3  15       15.36      -55.95     69.21 o
   3   3  15      124.50      250.38     87.21 o
   4   3  15       46.33       98.24    138.36 o
   5   3  15       28.93       -9.73     88.25 o
  -5   4  15       13.65        6.82    118.15 o
  -4   4  15       15.00       27.79     85.55 o
  -3   4  15       63.56       21.53     82.11 o
  -2   4  15      104.73       41.43     71.86 o
  -1   4  15       23.36       46.24     55.54 o
   0   4  15       53.36       17.72     52.91 o
   1   4  15       41.05       -5.93     68.33 o
   2   4  15       80.88      106.70     77.70 o
   3   4  15       78.83      -15.84     77.35 o
   4   4  15       16.90       56.74     84.44 o
   5   4  15       15.30      -65.63     89.23 o
  -5   5  15       31.27       17.03    124.51 o
  -4   5  15       11.99      -79.76     87.91 o
  -3   5  15       16.14       32.71     81.68 o
  -2   5  15      219.36       66.44     81.70 o
  -1   5  15      397.11      380.21     68.25 o
   0   5  15        0.91        1.88     52.21 o
   1   5  15      370.75      378.72     86.86 o
   2   5  15      256.47      360.84     86.64 o
   3   5  15       28.96       28.03     78.30 o
   4   5  15       12.74       25.92     84.66 o
   5   5  15       30.41       21.93     95.57 o
  -4   6  15       12.71       50.28    102.22 o
  -3   6  15       88.14       57.43     85.84 o
  -2   6  15       26.52      111.71    199.98 o
  -1   6  15      684.02      651.15    125.70 o
   0   6  15       33.88       -7.68     62.13 o
   1   6  15      636.79      611.88    136.95 o
   2   6  15       42.31      -24.63     76.44 o
   3   6  15       79.96      137.97     99.60 o
   4   6  15        9.59       69.44     89.90 o
  -4   7  15       64.83       53.02    123.90 o
  -3   7  15        1.69      -49.68    106.90 o
  -2   7  15       84.65      174.10    111.98 o
  -1   7  15       38.70      -23.00     65.64 o
   0   7  15       10.73        7.55     63.81 o
   1   7  15       84.52      101.13     81.36 o
   2   7  15       66.33      189.01     87.72 o
   3   7  15        4.81      -79.16     79.16 o
   4   7  15       64.69      -83.38     83.95 o
  -4   8  15       28.88       17.73    136.08 o
  -3   8  15      180.17      378.85    140.85 o
  -2   8  15        5.91      -68.11    103.09 o
  -1   8  15       39.26       51.27    116.53 o
   0   8  15      451.07      435.78     87.26 o
   1   8  15       23.18      -73.05     73.05 o
   2   8  15        3.77       55.26     84.54 o
   3   8  15      169.50      213.45    169.09 o
   4   8  15       35.50       30.94     98.88 o
  -4   9  15        0.05      100.36    136.99 o
  -3   9  15       41.40       15.43    120.30 o
  -2   9  15       52.83      112.84    117.35 o
  -1   9  15      312.24      390.44     90.07 o
   0   9  15      148.80       23.11     98.10 o
   1   9  15      298.95      509.47    132.18 o
   2   9  15       67.52       24.87     85.27 o
   3   9  15       38.67      -79.78     79.78 o
   4   9  15        0.50      -75.13     97.84 o
  -4  10  15       14.99      -63.47    129.10 o
  -3  10  15        6.68      -26.53    128.93 o
  -2  10  15       48.94       64.72    117.31 o
  -1  10  15       58.96       35.33    114.27 o
   0  10  15       19.50       96.07    110.76 o
   1  10  15       56.95       79.20    117.96 o
   2  10  15       40.16       51.93     91.48 o
   3  10  15       12.69      -77.83     88.00 o
   4  10  15       14.85       77.16    101.08 o
  -3  11  15       12.38      154.42    144.14 o
  -2  11  15       87.94      -98.88    118.87 o
   0  11  15        2.98      -33.64    103.83 o
   1  11  15      202.72      195.08    131.53 o
   2  11  15       79.20      181.56    126.33 o
   3  11  15       18.48      -39.09     91.40 o
  -3  12  15       12.40      204.66    152.21 o
  -2  12  15       37.19        3.12    124.68 o
   0  12  15       91.99     -108.29    109.85 o
   1  12  15       77.63      186.50    126.07 o
   2  12  15       38.20        7.98    123.99 o
   3  12  15        9.92      -96.67     96.67 o
   0  13  15        4.77      -35.11    122.12 o
   1  13  15       50.02      130.27    130.66 o
   2  13  15       53.68       -0.09    127.11 o
   0  14  15      274.19      371.35    151.69 o
   1  14  15       81.13      -15.13    133.65 o
   2  14  15       15.94     -107.34    124.46 o
   1  15  15       15.17       55.27    135.69 o
   0   0  16      231.01      229.46    104.61 o
   1   0  16       90.36       70.40     92.84 o
   2   0  16      257.85       81.82     78.18 o
   3   0  16        2.24       65.61     81.65 o
   4   0  16       56.01       47.17     89.05 o
   5   0  16        1.69      -61.67     94.40 o
  -5   1  16        0.12      -80.37     96.98 o
  -4   1  16      105.00      -76.58     82.21 o
  -3   1  16      263.03      186.77     89.47 o
  -2   1  16       90.72       64.17     79.15 o
  -1   1  16       95.29      110.19     89.10 o
   0   1  16      610.10      573.48    119.85 o
   1   1  16      119.70       32.26     57.44 o
   2   1  16       77.98      136.25     80.86 o
   3   1  16      261.64      270.36     89.59 o
   4   1  16       90.67       77.42     91.07 o
   5   1  16        0.06      -23.94    113.49 o
  -5   2  16       16.19      -23.67    133.09 o
  -4   2  16       55.43      233.65     97.13 o
  -3   2  16       31.03      -26.50    111.04 o
  -2   2  16      194.35      157.17     82.83 o
  -1   2  16      102.83       17.67     56.61 o
   0   2  16      520.40      590.78    170.61 o
   1   2  16      105.83      128.17     77.24 o
   2   2  16      206.03      248.16     85.95 o
   3   2  16       34.57      -76.11     76.11 o
   4   2  16       58.17       28.20     84.44 o
   5   2  16       15.51      -17.60    124.51 o
  -4   3  16       30.79      126.30     94.74 o
  -3   3  16       14.62      -52.30     81.26 o
  -2   3  16       44.01      -60.74     74.57 o
  -1   3  16      222.55      390.13     80.25 o
   0   3  16       30.23       91.73     67.48 o
   1   3  16      193.43      189.93     82.43 o
   2   3  16       43.75       67.36     79.17 o
   3   3  16       15.11      -84.19     99.99 o
   4   3  16       27.13      -87.09     87.09 o
  -4   4  16       65.07      156.29     94.33 o
  -3   4  16        6.19        8.71     82.54 o
  -2   4  16       60.20      144.94    124.31 o
  -1   4  16      179.66      134.45     72.26 o
   0   4  16      262.66      206.93     75.24 o
   1   4  16      165.41      250.75    136.67 o
   2   4  16       77.59      -45.20    126.24 o
   3   4  16       12.98      -49.59    164.58 o
   4   4  16       58.78       18.53     91.72 o
  -4   5  16       87.75      206.23    102.13 o
  -3   5  16       34.97      -60.48     84.49 o
  -2   5  16       16.23      -25.36    104.26 o
  -1   5  16       48.90      115.60     82.87 o
   0   5  16      404.21      295.62     80.54 o
   1   5  16       42.54      -71.30     74.68 o
   2   5  16       11.54       92.27     82.13 o
   3   5  16       30.73       13.58     87.90 o
   4   5  16       97.19       54.84     94.57 o
  -4   6  16       46.42        8.11    140.03 o
  -3   6  16      103.68      -51.98    113.41 o
  -2   6  16      100.87       58.96    113.06 o
  -1   6  16      128.38      109.32     72.21 o
   0   6  16       73.56      137.06     75.61 o
   1   6  16      147.11      277.03     86.20 o
   2   6  16       82.73       69.94     84.72 o
   3   6  16       95.66      152.34     87.00 o
   4   6  16       50.79      214.30    160.96 o
  -4   7  16       16.04      127.02    137.90 o
  -3   7  16       35.46       68.84    121.69 o
  -2   7  16      108.94      140.68    117.66 o
  -1   7  16      173.61      270.77    125.89 o
   0   7  16      537.77      651.62    138.90 o
   1   7  16      157.31      146.66    108.90 o
   2   7  16       99.24       -4.30    196.01 o
   3   7  16       41.16      -11.07    110.44 o
   4   7  16       12.90      -41.39    141.07 o
  -4   8  16        8.97     -123.38    123.38 o
  -3   8  16       61.79      164.48    135.13 o
  -2   8  16      132.61      269.56    131.14 o
  -1   8  16       10.74      171.15    114.62 o
   0   8  16      101.39       18.90     99.62 o
   1   8  16        7.90      -68.06    101.70 o
   2   8  16      153.42      239.95    100.01 o
   3   8  16       69.60       70.04     93.63 o
   4   8  16       10.87       -7.28     99.34 o
  -4   9  16       61.33      150.47    150.08 o
  -3   9  16        4.26       46.73    134.65 o
  -2   9  16      107.73      216.15    140.07 o
  -1   9  16      124.04      142.32    127.54 o
   0   9  16       58.48      -13.01    100.75 o
   1   9  16      142.89       53.06    114.92 o
   2   9  16      113.55       93.55     92.93 o
   3   9  16        1.88      -88.80     89.40 o
   4   9  16       59.73     -118.70    122.86 o
  -3  10  16       23.48       34.38    143.02 o
  -2  10  16       45.34       12.92    126.33 o
   0  10  16       49.23      103.78    117.31 o
   1  10  16      103.57      -97.19    108.60 o
   2  10  16       43.98       -6.37    116.14 o
   3  10  16       31.72       29.74    115.66 o
  -3  11  16        8.49      -72.14    132.70 o
  -2  11  16       17.67       10.88    134.39 o
   0  11  16      118.09       67.37    120.39 o
   1  11  16       75.12      -56.96    111.11 o
   2  11  16       25.58     -108.34    113.84 o
   3  11  16        5.50      100.62    126.72 o
   0  12  16       96.50       59.65    132.40 o
   1  12  16       64.30       73.61    126.37 o
   2  12  16       46.58       38.71    133.26 o
   0  13  16        2.13      172.02    134.04 o
   1  13  16       74.93      121.34    140.50 o
   2  13  16       35.69     -122.99    122.99 o
   1  14  16       15.96        9.02    137.47 o
   1   0  17       27.83       44.61    100.97 o
   2   0  17       16.80      113.03    126.02 o
   3   0  17       18.27       75.14     87.76 o
   4   0  17        4.51      -70.38    146.94 o
  -4   1  17       11.84        4.44     93.47 o
  -3   1  17       54.48       38.35     84.03 o
  -2   1  17      225.49      159.13     87.11 o
  -1   1  17      614.25      520.82    131.79 o
   0   1  17        0.68       67.79     67.11 o
   1   1  17      670.63      615.89    135.17 o
   2   1  17      265.14      290.83    200.78 o
   3   1  17       50.55       34.91     87.34 o
   4   1  17       10.92       23.70     95.88 o
  -4   2  17       31.81       24.83     95.59 o
  -3   2  17      104.30       96.61     89.71 o
  -2   2  17        2.01      -42.49     78.94 o
  -1   2  17      126.50      -84.32     84.32 o
   0   2  17      574.70      722.20    114.30 o
   1   2  17      139.17      139.55    108.51 o
   2   2  17        1.68       36.29     83.03 o
   3   2  17       86.22      140.89     91.25 o
   4   2  17       24.37      -70.78     87.62 o
  -4   3  17       33.69       94.85     98.54 o
  -3   3  17        8.83        7.14     88.11 o
  -2   3  17        7.85      -22.72    105.99 o
  -1   3  17       80.90      190.92    107.08 o
   0   3  17       93.58       50.21     67.71 o
   1   3  17       62.44       65.42     99.88 o
   2   3  17       14.57      -44.00     95.85 o
   3   3  17       12.18       60.50     88.04 o
   4   3  17       33.68      186.58    140.50 o
  -4   4  17       23.77      -17.68     96.79 o
  -3   4  17      137.46      153.46    133.57 o
  -2   4  17       14.18      -26.66    108.99 o
  -1   4  17       63.57       33.51    104.56 o
   0   4  17      351.67      455.96     88.25 o
   1   4  17       59.00      229.76    112.84 o
   2   4  17       11.87      -72.82     72.82 o
   3   4  17      144.52       94.73     89.86 o
   4   4  17       28.96      -68.18    105.04 o
  -4   5  17        5.97      -70.53    122.86 o
  -3   5  17       27.18      142.93    125.89 o
  -2   5  17       84.87     -100.45    100.45 o
  -1   5  17      137.67      182.99    121.60 o
   0   5  17       84.80       89.95    101.57 o
   1   5  17      115.52      146.74    111.37 o
   2   5  17       91.98       93.42     91.55 o
   3   5  17       27.80      -39.94    164.52 o
   4   5  17        7.13      -79.05     93.83 o
  -4   6  17        5.84      -68.45    130.23 o
  -3   6  17       24.99      -55.97    122.12 o
  -2   6  17       44.69       67.02    115.18 o
  -1   6  17      178.71      169.98    122.90 o
   0   6  17        5.69       43.52    101.40 o
   1   6  17      151.10      317.81    123.99 o
   2   6  17       51.70      103.80     92.99 o
   3   6  17       35.31      -16.79    101.85 o
   4   6  17        8.11      -59.22     98.80 o
  -4   7  17        6.93       18.86    144.88 o
  -3   7  17        3.90     -113.54    113.54 o
  -2   7  17       61.29      -50.24    120.17 o
  -1   7  17      147.10      -20.25    111.28 o
   0   7  17        1.16      -65.89     97.28 o
   1   7  17      171.69      409.37    136.34 o
   2   7  17       50.87       32.04    116.70 o
   3   7  17        2.74      -31.73    102.37 o
   4   7  17        5.85       21.62    103.57 o
  -3   8  17       27.31       27.44    136.51 o
  -2   8  17       82.66      331.29    141.50 o
  -1   8  17       20.06       86.96    115.79 o
   0   8  17      228.04      238.09    120.82 o
   1   8  17       24.38       15.61    112.24 o
   2   8  17       86.69      248.06    127.67 o
   3   8  17       18.50      -75.95     93.54 o
  -3   9  17        4.73       -0.87    131.05 o
  -2   9  17       18.31       22.20    134.74 o
   0   9  17       55.72      108.51    126.02 o
   1   9  17        6.01      -65.42    111.89 o
   2   9  17       21.72      179.78    129.79 o
   3   9  17        5.78      -96.43     96.43 o
  -3  10  17       39.39      -41.40    142.89 o
  -2  10  17        6.50     -113.88    127.84 o
   0  10  17      160.03       49.16    122.68 o
   1  10  17      187.78      372.22    144.23 o
   2  10  17       13.67      -55.27    113.28 o
   3  10  17       38.72       -1.69    124.77 o
   0  11  17      130.75      437.94    151.38 o
   1  11  17       56.93      110.59    130.18 o
   2  11  17       15.37     -115.79    115.79 o
   1  12  17       13.52      -70.71    129.32 o
   2  12  17       11.01      305.97    156.63 o
   1  13  17       78.46      -93.86    136.30 o
   0   0  18      703.13      941.46    157.28 o
   1   0  18       52.80       77.99    112.15 o
   2   0  18        8.99      -94.46     94.46 o
   3   0  18        0.50      -20.96     90.88 o
   4   0  18       29.11      -38.13     96.92 o
  -4   1  18       66.46       67.04    110.57 o
  -3   1  18       28.36      -37.11    118.31 o
  -2   1  18        2.92       73.61    116.05 o
  -1   1  18       68.08       90.08    104.13 o
   0   1  18        8.13        5.58     72.57 o
   1   1  18       61.24       72.14    114.40 o
   2   1  18        1.31       -3.64    108.86 o
   3   1  18       17.54        9.91     88.99 o
   4   1  18       68.86      -97.53     97.53 o
  -4   2  18       28.21      144.40    141.28 o
  -3   2  18       49.54       27.22    124.42 o
  -2   2  18       61.76       49.46    111.72 o
  -1   2  18      192.36       69.71    111.33 o
   0   2  18       39.07       -4.84     65.05 o
   1   2  18      213.91      260.07    123.77 o
   2   2  18       55.30       11.40    110.59 o
   3   2  18       54.18       57.87     97.37 o
   4   2  18       30.44       86.62    211.29 o
  -4   3  18       26.25       60.13    135.21 o
  -3   3  18       49.15      -56.40    125.76 o
  -2   3  18      368.84      203.58    128.93 o
  -1   3  18       21.48      149.00    115.27 o
   0   3  18       25.02       28.09     97.80 o
   1   3  18       29.02      -52.24    101.79 o
   2   3  18      360.79      416.48    140.29 o
   3   3  18       47.47      -88.06     88.06 o
   4   3  18       27.94       -9.68    100.65 o
  -4   4  18       31.34       84.15    148.31 o
  -3   4  18       26.16      140.94    133.61 o
  -2   4  18       99.65      135.43    128.28 o
  -1   4  18       78.04       75.60    118.83 o
   0   4  18       31.42      -68.11    100.23 o
   1   4  18       59.08      144.84    114.45 o
   2   4  18      111.00        9.41    114.92 o
   3   4  18       25.69      -58.00     92.07 o
   4   4  18       34.75      -26.88    100.05 o
  -3   5  18       39.56      379.72    151.12 o
  -2   5  18       10.05      -14.09    125.98 o
  -1   5  18      183.76       73.39    126.46 o
   0   5  18       14.39      -42.66    106.60 o
   1   5  18      167.59      242.12    124.42 o
   2   5  18       12.75      -85.79    106.47 o
   3   5  18       52.90      119.91    101.35 o
  -3   6  18       33.35       65.33    135.00 o
  -2   6  18        2.07      -52.76    115.84 o
  -1   6  18       87.27     -108.42    108.42 o
   0   6  18      322.06       98.84    114.79 o
   1   6  18       89.10      116.18    116.92 o
   2   6  18        4.66     -113.15    113.15 o
   3   6  18       38.66       87.12     99.14 o
  -3   7  18       18.12       -3.55    137.38 o
  -2   7  18       19.64      -32.08    119.65 o
   0   7  18       43.28       67.54    118.57 o
   1   7  18       63.38      -46.30    107.60 o
   2   7  18       18.08       98.97    129.66 o
   3   7  18       14.76        1.39    126.63 o
  -3   8  18        2.99      -16.99    145.57 o
  -2   8  18       33.97       61.39    129.36 o
   0   8  18      194.56      203.23    133.70 o
   1   8  18       90.02       -6.07    113.80 o
   2   8  18       26.26      102.61    127.84 o
   3   8  18        0.89      -94.90    120.17 o
  -3   9  18       29.24     -134.13    141.85 o
  -2   9  18       88.51      447.91    162.35 o
   1   9  18      116.70       30.43    123.94 o
   2   9  18       78.57      -23.28    124.12 o
   3   9  18       29.85       65.59    137.03 o
   1  10  18        1.13      189.01    136.34 o
   2  10  18       18.09       33.29    132.79 o
   1  11  18       10.92     -121.38    121.38 o
   2  11  18       58.82      134.65    146.61 o
   1  12  18       20.78      -56.23    136.82 o
   1   0  19       13.70        0.13    114.88 o
   2   0  19       96.84     -106.90    106.90 o
   3   0  19       91.76       20.07    134.91 o
  -3   1  19       58.57       -3.86    125.55 o
  -2   1  19       11.99      -18.47    116.05 o
  -1   1  19      105.82      158.36    124.85 o
   1   1  19       68.25      147.87    117.22 o
   2   1  19        8.18      -78.34    115.49 o
   3   1  19       68.02       46.26    135.52 o
  -3   2  19       92.21      179.04    139.77 o
  -2   2  19       45.27      -56.57    113.49 o
  -1   2  19      108.32       65.63    111.67 o
   1   2  19      101.18      123.03    125.72 o
   2   2  19       53.18      122.94    123.12 o
   3   2  19      107.60      188.88    142.37 o
  -3   3  19       15.15      184.81    144.01 o
  -2   3  19       48.62       50.42    122.99 o
  -1   3  19      163.81      106.95    121.69 o
   1   3  19      155.82      109.90    119.74 o
   2   3  19       46.05      -36.81    123.55 o
   3   3  19       13.76      121.47    136.69 o
  -3   4  19       16.65     -120.04    126.02 o
  -2   4  19       83.04      -46.73    124.29 o
  -1   4  19       57.60       79.90    120.47 o
   1   4  19       62.59      158.41    120.17 o
   2   4  19       86.16      116.62    127.41 o
   3   4  19        9.57     -127.15    127.15 o
  -3   5  19       14.75      -75.95    134.39 o
  -2   5  19       20.16      -80.20    123.46 o
   1   5  19      195.86      190.57    130.18 o
   2   5  19       26.30      -42.74    117.14 o
   3   5  19       12.80      -16.56    132.18 o
  -3   6  19       28.29     -118.70    118.70 o
  -2   6  19       34.69       43.96    128.58 o
   1   6  19       36.74      -26.62    113.02 o
   2   6  19       40.96      -80.42    122.64 o
   3   6  19       23.67      234.49    148.22 o
  -3   7  19       27.25      -15.17    144.01 o
  -2   7  19        1.55      148.52    139.20 o
   1   7  19       13.35       24.62    123.64 o
   2   7  19        3.96      153.81    140.98 o
   3   7  19       24.12      -87.74    130.10 o
  -2   8  19       28.37       55.62    145.57 o
   1   8  19       64.25      160.18    133.00 o
   2   8  19       22.61      -92.38    126.02 o
   1   9  19       69.99      125.59    138.38 o
   2   9  19        6.74      -88.35    131.35 o
   1  10  19       22.82      171.32    146.48 o
   1  11  19       37.08       16.26    143.45 o
   1   0  20       18.92      140.68    126.93 o
   2   0  20        6.93      -84.19    120.56 o
   3   0  20        9.74      -62.17    130.01 o
  -3   1  20       31.34      275.28    153.20 o
  -2   1  20      172.94      156.46    140.85 o
  -1   1  20      130.82       71.18    124.59 o
   1   1  20      153.09      266.05    137.73 o
   2   1  20      185.54      232.71    144.27 o
   3   1  20       36.20       29.83    137.29 o
  -3   2  20       16.64      256.25    159.84 o
  -2   2  20        4.13      -44.52    128.49 o
  -1   2  20      101.18       70.40    130.27 o
   1   2  20       86.59      -17.47    124.20 o
   2   2  20        1.96       47.04    131.40 o
   3   2  20       13.29      104.65    137.51 o
  -3   3  20        5.09     -129.10    129.10 o
  -2   3  20        5.93       17.17    133.96 o
   1   3  20       42.94      204.19    133.91 o
   2   3  20        4.44     -121.95    121.95 o
   3   3  20        5.93        0.87    142.11 o
  -3   4  20       11.88        9.62    149.04 o
  -2   4  20       17.19      100.27    144.71 o
   1   4  20       64.62      -26.18    124.12 o
   2   4  20       16.20      102.48    139.11 o
   3   4  20        7.82      160.53    151.12 o
  -2   5  20       18.87      168.33    145.36 o
   1   5  20       74.50      110.03    130.57 o
   2   5  20       15.62       85.75    126.98 o
  -2   6  20       23.32      252.48    156.67 o
   1   6  20       14.42      187.63    139.16 o
   2   6  20       23.59       11.05    126.33 o
   1   7  20       10.61       34.42    130.88 o
   2   7  20       75.56     -135.52    135.52 o
   1   8  20       87.28       81.15    145.23 o
   1   9  20       48.37      162.83    149.48 o
   2   0  21       30.12       20.42    135.69 o
  -2   1  21       30.98      -38.84    136.73 o
   2   1  21       18.68       48.29    139.42 o
  -2   2  21       17.79      -29.09    142.28 o
   2   2  21       20.95     -118.35    118.35 o
  -2   3  21        3.96     -142.28    142.28 o
   2   3  21        2.13      155.07    147.26 o
  -2   4  21        6.23       88.18    152.60 o
   2   4  21        2.29      216.76    154.81 o
   2   5  21       50.89     -122.77    134.78 o
 
